# Supplementary material for: Wetland Sediments Host Diverse Microbial Taxa Capable of Cycling Alcohols
Source: Appl Environ Microbiol. 2019 May 30;85(12):e00189-19. doi: 10.1128/AEM.00189-19 (PMC6544822; doi:10.1128/AEM.00189-19)
Supplement: Supplemental file 2 [file AEM.00189-19-sd001.xlsx]

## Sheet: Sheet1
Table S1: Taxonomy, percent of GC, estimated completeness and contamination, number of contigs and genome size per MAG, and detailed summary of genes identified in each MAG.								Phosphotransferase system			EMP Glycolysis												Modified glycolysis as in P. furiosus (in blue, other genes not in th epathway)										Pentose Phosphate Phawthay							ED Pathway (unique enzymes)		Pyruvate DH complex			Pyruvate -> acetate	Pyruvate -> acetyl-P	TCA
								HPr	Enzyme I	Enzyme II	Hexokinase	Polyphosphate glucokinase	Glucokinase	Glucose-6-P isomerase	Phosphofructokinase	Fructose-bisphosphate aldolase	Triosephosphate isomerase	Glyceraldehyde-3-P DH	Phosphoglycerate kinase	Phosphoglycerate mutase	Enolase	Pyruvate kinase	Glyceraldehyde-3-P ferredoxin OR	Aldehyde ferredoxin OR	Pyruvate ferredoxin OR	Ferredoxin	Ferredoxin NADP OR	Ferredoxin NAD OR	Ferredoxin NAD OR (Rnf)	(Ferredoxin) bidirectional hydrogenase	Fe-only hydrogenase ⍺βγ (hydABC)	Other hydrogenases	Glucose-6-phosphate DH	(6-phospho)(glucono)lactonase	6-phosphogluconate DH	Ribulose-5-phosphate epimerase	Ribose-5-phosphate isomerase (rpiA or B)	Transketolase	Transaldolase	6-phosphogluconate dehydratase	2-keto-3-deoxy-6P-gluconate aldolase	E1 (PDH)	E2 (DLTA)	E3 (DLDH)	Pyruvate DH (ubiquinone)	Pyruvate dehydrogenase/oxidase	citrate synthase	aconitate hydratase	isocitrate DH
MAG	Taxonomy	GC (%)	Completion (%)	Contamination (%)	# contigs	Genome size (Mbp)	Total Normalized coverage	phosphocarrier protein	EC:2.7.3.9	many EC numbers	EC:2.7.1.1	EC:2.7.1.63	EC:2.7.1.2	EC:5.3.1.9	EC:2.7.1.11	EC:4.1.2.13	EC:5.3.1.1	EC:1.2.1.9/12/13/59/90	EC:2.7.2.3	EC:5.4.2.11 & EC:5.4.2.12 (EC:5.4.2.1 is obsolete)	EC:4.2.1.11	EC:2.7.1.40	EC:1.2.7.6	EC:1.2.7.5	EC:1.2.7.1/-	-	EC:1.18.1.2	EC:1.18.1.3	EC:1.18.1.8	EC:1.12.7.2	-	many EC numbers	EC:1.1.1.49 & EC:1.1.1.388 & EC:1.1.1.363 & EC:1.1.98.2	EC:3.1.1.31 & EC:3.1.1.17	EC:1.1.1.44 & EC:1.1.1.343	EC:5.1.3.1	EC:5.3.1.6	EC:2.2.1.1	EC:2.2.1.2	EC:4.2.1.12	EC:4.1.2.14 & EC:4.1.3.42 & EC:4.1.2.55	EC:1.2.4.1	EC:2.3.1.12	EC:1.8.1.4	EC:1.2.5.1	EC:1.2.3.3	EC:2.3.3.1	EC:4.2.1.3	EC:1.1.1.41/42/286
maxbin2.0118	Archaea;Thaumarchaeota;Nitrosopumilales;Nitrosopumilales	34.8	87.54	9.71	597	2.68	0.128745	N	N	N	N	N	N	N	N	N	Y	Y	Y	Y	Y	N	N	N	N	Y	N	N	N	N	N	N	Y (F420-dep)	N	N	N	Y	Y	Y	N	N	N	N	N	N	Y	Y	Y	Y
maxbin2.0428	Archaea;Thaumarchaeota;Nitrosopumilales;Nitrosopumilales	35.2	74.03	10.03	632	1.71	0.222319	N	N	N	ribokinase	N	N	N	N	Y	Y	Y	N	Y	Y	N	N	N	N	Y	N	N	N	N	N	N	Y (F420-dep)	N	N	N	N	Y	Y	N	N	N	N	N	N	N	N	Y	Y
metabat2.451	Bacteria;Calditrichaeota	48	86.22	4.64	979	4.82	0.465959	Y	Y	manXY, ptsN, fruB, celB	rhamnulo,galacto, L-ribulo, xylulo, fructokinase	N	Y	Y	Y	Y	Y	Y	Y	Y	Y	N	N	Y	Y	Y	Y	N	rnfABCDGE	N	N	frhB, hyd-3 maturation protease, hypABDE, hyfBF (hyd-4)	Y	Y	Y	Y	Y	Y	Y	N	Y	Y	Y	Y	N	N	N	Y	Y
metabat2.380	Bacteria;KSB1	53.5	95.54	8.24	253	3.23	0.506007	Y	Y	manYZX, fruB	N	N	Y	Y	Y	Y	Y	Y	Y	Y	Y	Y	N	N	Y	Y	Y	N	N	N	N	hoxFHU, hypABDEF, frhAG, mvhD, hyfEF, hyd-2 maturation protease, nickel-dependent hydrogenase large subunit	Y	Y	N	Y	Y	Y	Y	N	N	Y	Y	Y	N	N	Y	Y	Y
metabat2.90	Bacteria;unclassified	57.3	33.96	0.55	652	1.96	0.223173	N	N	ptsN	galacto, ribokinase	N	Y	N	Y	Y	N	N	Y	N	Y	Y	N	N	N	Y	N	N	N	N	N	hypABDEF, hoxHY, hyfB	Y	Y	N	N	N	N	Y	N	N	Y	N	Y	N	N	N	N	N
metabat2.747	Bacteria;unclassified	69.2	25.16	1.76	738	1.6	0.272551	kinase	N	ptsN	N	N	Y	Y	N	N	Y	Y	Y	N	N	Y	N	N	Y	Y	Y	N	N	N	N	hydA, hypB, Soluble hydrogenase, alpha or beta chain	N	N	N	N	N	Y	Y	N	N	Y	N	N	N	N	Y	Y	Y
metabat2.7	Bacteria;unclassified	50.2	29.7	0.47	608	1.37	0.187497	N	N	N	ribokinase	N	N	N	N	N	N	N	N	N	Y	N	N	Y	N	Y	N	N	rnfB	N	N	N	Y	Y	N	N	Y	Y	N	N	N	N	Y	N	N	N	N	Y	N
metabat2.850	Bacteria;Rokubacteria	70.9	73.15	5.52	1370	4.39	0.326724	N	N	N	fructo, ribokinase	N	Y	N	Y	Y	Y	Y	Y	Y	Y	Y	N	Y	Y	Y	Y	N	N	N	N	hyaAB, hypDEF, hyfF, hycD (hyd-3)	Y	Y	Y	Y	Y	Y	Y	N	N	Y	Y	Y	N	N	Y	Y	Y
maxbin2.0022	Bacteria;Latescibacteria	68.3	90.11	1.26	840	2.96	0.368445	kinase	Y	fruAB, ptsN	N	N	Y	Y	Y	Y	Y	N	Y	Y	Y	N	N	N	Y	Y	Y	N	N	N	N	mvhADG(EC:1.12.99.-), frhA(F420), hyfBEF, hypABD, hyaP, hydAB(cytc3), hyd-2 matuaration protease	N	N	N	Y	Y	Y	Y	N	N	Y	N	Y	N	N	Y	Y	Y
maxbin2.0065	Bacteria;Acidobacteria	59	94.87	12.65	1547	8.9	0.448469	Y	Y	manX	fructo, ribo, rhamnulo, galcto, fuco, xylulo, L-ribulokinase	N	Y	Y	Y	Y	Y	Y	Y	Y	Y	Y	N	N	Y	Y	Y	N	N	N	N	hypBCFD, hoxHU, hyfF (hyd-4), mvhADG(EC:1.12.99.-), frhD, [NiFe]hyd	Y	Y	Y	Y	Y	Y	Y	N	N	Y	Y	Y	N	N	Y	Y	Y
metabat2.299	Bacteria;Acidobacteria	59	83.76	5.34	953	7.34	0.422413	N	Y	manX, fruB, ptsO	ribo, fructo, L-ribulo, rhamnulo, galactokinase	N	Y	Y	Y	Y	Y	N	Y	Y	Y	Y	N	N	Y	Y	Y	N	N	N	N	hypABCDF, hycI (hyd-3), mvhADG, hoxAFUY, nickel-dependent hyd large and Fe-S subunit, frhD, hyfBDEF	Y	Y	Y	Y	Y	Y	Y	N	Y	Y	Y	Y	N	N	Y	Y	Y
metabat2.166	Bacteria;Acidobacteria	64.3	81.89	11.11	995	5.47	0.376855	Y	Y	manX	rhamnulo,ribo, fructokinase	N	Y	Y	Y	Y	Y	Y	Y	Y	Y	Y	N	N	Y	Y	N	N	N	N	N	hyfEF	Y	Y	Y	Y	N	Y	Y	N	Y	Y	Y	Y	N	N	Y	Y	Y
maxbin2.0013	Bacteria;Acidobacteria	58.8	61.39	6.89	1546	4.24	0.289297	Y	Y	N	galacto-, xylulo-, ribo-, fructo-, fucokinase	N	Y	Y	Y	N	N	N	Y	Y	Y	N	N	N	N	Y	Y	N	N	N	N	fhrADG(F420), hyaB, hoxHUY, mvhADG, hyd-1 and hyd-3 maturation proteases, Fe-S-cluster-containing hydrogenase component	Y	Y	Y	Y	N	Y	Y	N	Y	Y	Y	Y	N	N	Y	Y	Y
metabat2.851	Bacteria;Acidobacteria	62.3	51.58	4.38	1394	3.81	0.213492	Y	Y	N	N	N	N	Y	Y	Y	N	Y	N	Y	Y	Y	N	N	Y	Y	N	Y	N	N	N	mvrD, frhG	Y	Y	Y	Y	Y	Y	Y	N	N	Y	Y	Y	N	N	Y	Y	Y
metabat2.341	Bacteria;Acidobacteria;Acidobacteriia;Acidobacteriales	61.6	45.16	2.66	934	2.11	0.318396	N	N	N	ribo, L-ribulokinase	N	N	Y	Y	Y	Y	Y	Y	N	N	N	N	Y	Y	Y	N	N	N	N	N	hyaAB, mvhAG, hyfE (hyd-4), frhG, hoxEFH	N	N	Y	Y	N	Y	Y	N	Y	Y	Y	Y	N	N	N	Y	N
maxbin2.0055	Bacteria;Actinobacteria;Actinobacteria	69.4	50.29	5.56	389	1.15	0.579248	N	N	N	xylulokinase	N	N	Y	Y	N	N	Y	N	Y	Y	N	N	N	Y	Y	N	N	N	N	N	N	Y	N	Y	Y	Y	N	Y	N	N	Y	Y	N	N	N	N	N	Y
metabat2.191	Bacteria;Actinobacteria;Actinobacteria	69.3	49.37	0.85	642	1.41	0.388818	N	N	N	galactokinase	N	Y	N	Y	Y	N	N	N	Y	N	Y	N	N	Y	Y	N	N	N	N	N	hypAC	N	N	Y	N	Y	Y	N	N	N	Y	Y	Y	N	N	Y	Y	N
metabat2.143	Bacteria;Actinobacteria;Actinobacteria	71	32.91	1.15	495	1.09	0.623657	N	N	N	N	N	N	Y	Y	Y	N	Y	Y	Y	Y	Y	N	Y	Y	Y	Y	N	N	N	Y	frhAB, mvhAD, nickel-dependent hydrogenase large subunit, hyaCD, hypDEF, hydB	N	N	Y	N	N	Y	Y	N	N	N	N	N	N	N	N	N	N
metabat2.324	Bacteria;Actinobacteria;Actinobacteria	68	32.87	1.71	751	1.62	0.250274	N	N	N	xylulokinase	Y	N	N	N	Y	Y	Y	Y	Y	Y	N	N	N	Y	Y	N	Y	N	N	N	hypABCDEF, hupD, hyaB, nickel-dependent hydrogenase large subunit	Y	Y	Y	Y	N	Y	Y	N	N	Y	N	N	N	N	N	N	Y
maxbin2.1578	Bacteria;Bacteroidetes	53.2	30.82	0.16	636	1.37	0.311621	N	N	N	ribulokinase	N	Y	Y	Y	Y	Y	N	N	N	N	N	N	N	Y	Y	N	N	rnfACD	N	Y	N	N	Y	N	N	N	Y	Y	N	Y	N	N	N	N	N	N	Y	Y
metabat2.99	Bacteria;Bacteroidetes;Bacteroidia;Bacteroidales	38	98.41	3.76	186	5.17	0.522042	Y	Y	ptsN, fruAB (fructose)	galactokinase	N	Y	Y	Y	Y	N	Y	Y	Y	Y	Y	N	y	Y	Y	Y	N	rnfACDGE	N	Y	hydG	N	N	Y	Y	Y	Y	Y	N	Y	Y	Y	Y	N	N	Y	Y	Y
maxbin2.1011	Bacteria;Chloroflexi	50.3	90	9.27	1127	5.63	0.556078	Y	Y	ulaA (ascorbate), gatC (galactiol), ptsN, srlE (sorbitol)	xylulo, ribo, L-ribulo, galacto, fructokinase	N	Y	Y	Y	Y	Y	Y	Y	Y	Y	Y	N	Y	Y	Y	Y	N	N	N	N	frhB, hypAB, mvhD, putative NAD-reducing hydrogenase subunit	Y	Y	Y	Y	Y	Y	Y	N	Y	Y	Y	Y	N	N	Y	Y	Y
metabat2.402	Bacteria;Chloroflexi	57	81.62	7.37	1324	5.56	0.258354	Y	Y	celAB, fruB, gatBC	L-ribulo, galacto xylulo, ribo, fructokinase	Y	Y	Y	Y	Y	Y	Y	Y	Y	Y	Y	N	Y	Y	Y	Y	N	N	N	N	frhB, mvhADG, hypABCDEF, hyaB, hoxH, NAD-reducing hydrogenase subunit, hyd-1 maturation protease	Y	Y	Y	Y	Y	Y	Y	N	Y	Y	Y	Y	N	N	Y	Y	Y
metabat2.178	Bacteria;Chloroflexi	64.9	57.66	4.67	1176	2.75	0.261849	kinase	Y	manX	ribo, xylulo, sedoheptulo, L-ribulokinase	N	Y	N	Y	Y	N	N	Y	Y	N	N	N	Y	Y	Y	Y	N	N	N	N	mvhD, hydB, hypDEF,	N	N	N	Y	Y	Y	Y	N	Y	Y	N	Y	N	N	Y	N	Y
maxbin2.0908	Bacteria;Chloroflexi	54.2	56.36	5	735	4.84	0.122563	N	N	N	galacto, L-ribulo, xylulo, fructokinase	N	Y	Y	Y	Y	Y	N	N	Y	Y	Y	N	Y	Y	Y	N	N	N	N	N	hypACDEF, mvhD	Y	Y	Y	Y	Y	Y	Y	N	N	Y	Y	Y	N	N	Y	Y	Y
metabat2.725	Bacteria;Chloroflexi	57.2	55.03	1.82	992	2.79	0.303426	N	N	N	ribo, rhamnulo, fructokinase	N	Y	N	Y	Y	Y	Y	Y	Y	Y	Y	Y	Y	N	Y	Y	N	N	N	hymAB	hoxHY, hypABCDF, mvhDG, NAD-reducing hydrogenase subunit,	Y	Y	N	Y	Y	Y	Y	N	Y	Y	Y	Y	N	N	Y	N	Y
maxbin2.0031	Bacteria;Chloroflexi	58.7	53.81	5.71	1579	3.75	0.218035	N	N	N	fructo-, xylulo-, galacto-, gluconokinase	N	Y	Y	Y	Y	N	Y	Y	Y	Y	Y	N	Y	Y	Y	Y	N	N	N	N	hyfBF (hyd-4), hyaAB (EC:1.12.99.6), hypABCDEF, hydA	Y	N	Y	N	N	Y	Y	N	N	Y	Y	Y	N	N	Y	Y	Y
metabat2.854	Bacteria;Chloroflexi	69	51.83	4.59	430	1.22	0.263171	N	N	N	N	N	Y	Y	N	Y	N	Y	Y	Y	Y	N	N	N	N	Y	Y	N	N	N	N	N	N	N	Y	N	N	Y	Y	N	N	Y	N	Y	N	N	Y	Y	Y
maxbin2.0642	Bacteria;Chloroflexi	60.7	44.78	3.64	1315	2.77	0.227474	kinase	N	N	L-ribulo, xylulo, galacto, ribo, fuco, fructokinase	N	Y	Y	Y	N	N	Y	Y	Y	N	Y	N	Y	Y	Y	N	N	N	N	N	hyaAC (hyd-1), frhD, mbhE, hyfF (hyd-4)	Y	N	N	Y	N	Y	Y	N	Y	Y	Y	Y	N	N	Y	Y	Y
metabat2.561	Bacteria;Cyanobacteria;Chroococcales;Chroococcales	41.8	60.35	2.12	878	2.78	0.287467	N	N	N	fructokinase	N	N	Y	Y	Y	Y	Y	N	Y	Y	Y	N	N	Y	Y	N	N	N	N	N	hoxHY, hypABCDF, frhB	N	Y	Y	N	Y	Y	Y	N	N	Y	N	N	N	N	Y	Y	Y
maxbin2.1368	Bacteria;Ignavibacteriae	56.7	82.97	5.16	691	2.72	0.321405	Y	Y	ptsN	sugar kinase	N	Y	N	Y	Y	N	Y	N	Y	Y	Y	N	N	N	Y	Y	N	N	N	N	Fe-S-cluster-containing hydrogenase subunit	N	N	N	Y	Y	Y	Y	N	N	N	N	Y	N	N	Y	Y	Y
metabat2.334	Bacteria;Ignavibacteriae	47.7	94.87	6.58	396	4.03	0.295348	Y	N	ptsN	galacto, rhamnulo, ribo, xylulo, L-ribulo	N	Y	Y	Y	Y	Y	Y	Y	Y	Y	Y	N	N	Y	Y	Y	N	N	N	N	hyfF (hyd-4), hypABDE, hoxEFUY, NiFe hydrogenase alpha/delta/gamma subunit	Y	Y	Y	Y	Y	Y	Y	N	Y	Y	Y	Y	Y	N	Y	Y	Y
metabat2.211	Bacteria;Ignavibacteriae	34.8	91.15	1.64	199	4.77	0.460266	Y	Y	ptsN	ribokinase	N	Y	Y	Y	Y	N	Y	Y	Y	Y	N	N	N	Y	Y	N	N	N	N	N	hypABCDF, frhA, mvhDG	Y	Y	Y	Y	Y	Y	Y	N	N	N	N	Y	N	N	Y	Y	Y
maxbin2.1615	Bacteria;Ignavibacteriae;Ignavibacteria;Ignavibacteriales	34.6	81.93	11.27	1101	3.53	0.416818	Y	Y	ptsN	sugar kinase, xylulokinase, fructokinase	N	Y	Y	Y	Y	Y	Y	Y	Y	Y	Y	N	N	Y	Y	Y	N	N	N	⍺	hypCF, Fe-S-cluster-containing hydrogenase component	Y	Y	N	N	Y	Y	Y	N	Y	Y	Y	Y	N	N	Y	Y	Y
maxbin2.1403	Bacteria;Ignavibacteriae;Ignavibacteria;Ignavibacteriales	32.8	67.04	4.93	797	2.38	0.524885	kinase	Y	ptsN	fructokinase, sugar kinase	N	Y	Y	Y	Y	N	Y	Y	N	Y	Y	N	N	Y	Y	Y	N	rnfACD	N	N	N	N	Y	N	Y	N	Y	N	N	N	N	N	Y	N	N	N	Y	N
metabat2.72	Bacteria;Nitrospirae;Nitrospira;Nitrospirales;Nitrospiraceae	55.7	74.32	7.81	866	3.3	0.428407	Y	N	N	N	N	Y	Y	N	Y	Y	Y	Y	Y	Y	Y	N	Y	Y	Y	Y	N	N	N	N	hypACDEF	Y	Y	Y	Y	Y	N	Y	N	N	N	N	Y	N	Y	N	Y	Y
metabat2.867	Bacteria;Planctomycetes	66.8	58.49	3.96	1445	3.29	0.218693	Y	Y	ptsN	fructo, ribokinase	N	Y	Y	N	Y	Y	N	Y	Y	Y	Y	N	N	N	Y	N	Y	N	N	N	hypCD	Y	Y	Y	Y	Y	N	N	N	Y	Y	N	N	N	N	Y	Y	Y
maxbin2.1320	Bacteria;Planctomycetes;Planctomycetia;Planctomycetales;Planctomycetaceae	62.3	45.05	3.22	1500	3.45	0.236391	Y	Y	ptsN	xylulokinase	N	N	N	Y	N	Y	Y	N	Y	Y	Y	N	N	Y	Y	N	N	rnfABCGE	N	N	[NiFe] hyd subunit alpha, hypF	Y	Y	Y	Y	N	Y	Y	N	N	Y	Y	Y	N	N	Y	N	Y
maxbin2.1616	Bacteria;Planctomycetes;Planctomycetia;Planctomycetales;Planctomycetaceae	56	38.32	0.21	857	2.15	0.182182	Y	N	ptsN	xylulo-, rhamnulo-, ribo-, galactokinase	N	N	N	Y	Y	Y	Y	Y	Y	Y	N	N	N	Y	Y	Y	N	rnfC	N	⍺	hyfABF	Y	Y	N	N	Y	Y	Y	N	Y	N	N	N	N	N	N	Y	N
metabat2.703	Bacteria;Planctomycetes;Planctomycetia;Planctomycetales;Planctomycetaceae	58.8	32.08	0	911	2.06	0.246492	Y	Y	fruA	rhamnulo, xylulokinase	N	N	Y	N	Y	Y	N	Y	Y	Y	N	N	N	Y	Y	Y	N	rnfCD	N	N	hypF, nickel-dependent hydrogenase	N	N	N	Y	Y	Y	Y	N	N	N	N	N	N	N	Y	Y	N
maxbin2.0024	Bacteria;Proteobacteria;Alphaproteobacteria	36.6	44.31	4.54	1506	3.52	0.236774	N	N	N	fructokinase, fucokinase	N	N	Y	Y	N	N	Y	Y	Y	N	N	N	N	β	Y	N	N	N	N	N	frhD, ech, vhoC	Y (F420-dep)	N	N	N	Y	Y	N	N	N	Y	N	Y	Y	N	N	N	N
metabat2.590	Bacteria;Proteobacteria;Alphaproteobacteria;Rhizobiales	63.9	40.7	2.65	630	1.54	0.595595	Y	N	manX	ribo, xylulo, fructokinase	N	Y	N	N	Y	Y	N	N	Y	Y	Y	N	N	Y	Y	N	N	N	N	N	N	Y	Y	Y	N	N	Y	Y	Y	N	Y	Y	Y	N	N	Y	Y	Y
metabat2.370	Bacteria;Proteobacteria;Alphaproteobacteria;Rhizobiales;Hyphomicrobiaceae	62.3	29.7	2.26	1617	3.5	0.277478	Y	N	ptsP, ptsN	fructo, ribokinase	N	Y	Y	N	Y	Y	Y	N	Y	N	Y	N	N	N	Y	N	Y	N	N	N	hyfBF	y	Y	Y	Y	N	Y	N	N	N	Y	N	Y	N	N	Y	N	N
concoct.173	Bacteria;Proteobacteria;Betaproteobacteria	62.9	90.68	0.95	229	3.25	0.574745	Y	Y	ptsN, ulaC (ascorbate)	N	N	Y	Y	Y	Y	Y	Y	Y	Y	Y	Y	N	N	Y	Y	N	N	rnfB	N	N	hyfE subunit	N	Y	Y	Y	Y	Y	Y	N	N	Y	Y	Y	N	N	Y	Y	Y
metabat2.25	Bacteria;Proteobacteria;Betaproteobacteria	65.7	70.75	4.89	980	4.48	0.372529	Y	Y	manX	N	Y	Y	Y	Y	Y	Y	Y	Y	Y	Y	Y	N	N	Y	Y	N	Y	rnfB	N	N	mvhD, hyfE, NiFe hydrogenase subunit beta	Y (F420-dep & EC:1.1.1.49)	Y	Y	Y	N	Y	Y	N	N	Y	Y	Y	N	N	Y	Y	N
metabat2.802	Bacteria;Proteobacteria;Betaproteobacteria;Burkholderiales	70.4	95.06	3.63	572	5.34	0.395307	Y	Y	ptsN, fruB	xylulo, galacto, fructokinase	N	Y	Y	N	Y	Y	Y	Y	Y	Y	Y	N	Y	N	Y	Y	N	N	N	N	N	N	Y	Y	Y	Y	Y	Y	N	Y	Y	Y	Y	N	N	Y	Y	Y
metabat2.76	Bacteria;Proteobacteria;Betaproteobacteria;Burkholderiales	69.9	82.39	12.48	925	3.26	0.475111	Y	Y	ulaC, ptsN, ptsP	ribokinase	N	Y	Y	N	Y	Y	Y	Y	Y	Y	Y	N	N	Y	Y	N	N	N	N	N	mvhD	Y	Y	Y	Y	Y	Y	Y	N	Y	Y	Y	Y	N	N	N	Y	Y
maxbin2.0177	Bacteria;Proteobacteria;Deltaproteobacteria	54.7	30.93	1.75	1315	3.41	0.298748	Y	Y	N	ribo, xylulo, fructokinase	N	Y	Y	Y	Y	Y	Y	Y	Y	Y	Y	N	Y	Y	Y	N	N	N	N	hymA	hypACDEF, hndB (NADP-dep), howxS (NAD-dep), mvhD, frhB (F420), Fe-S cluster hyd	Y	Y	Y	Y	Y	Y	Y	N	Y	Y	Y	Y	N	N	N	N	N
metabat2.783	Bacteria;Proteobacteria;Deltaproteobacteria;Desulfobacterales;Desulfobacteraceae	44.8	98.02	1.64	352	4.43	0.466994	N	N	ptsN, manX	ribokinase, xylulokinase	N	Y	Y	Y	Y	Y	Y	Y	Y	Y	Y	N	Y	N	Y	Y	N	N	N	N	hypABCDEF, hyfBCEFGI, hydA, iron-sulfur binding hydrogenase, mvhD, hoxS, frhD	N	N	N	Y	Y	Y	Y	N	N	Y	N	N	N	N	Y	Y	Y
maxbin2.1429	Bacteria;Proteobacteria;Deltaproteobacteria;Desulfobacterales;Desulfobacteraceae	48.5	90.06	7.28	978	5.14	0.271458	N	Y	ptsN, manX	ribo, fructokinase	N	Y	Y	Y	Y	Y	Y	Y	Y	Y	Y	N	Y	Y	Y	Y	N	rnfACDGE	N	N	frhD	N	N	Y	Y	N	Y	Y	N	N	N	N	Y	N	N	N	N	Y
metabat2.793	Bacteria;Proteobacteria;Deltaproteobacteria;Desulfobacterales;Desulfobulbaceae	51.4	54.39	0.88	634	2.12	0.295628	N	N	N	ribo, galacto, xylulose	N	N	Y	Y	Y	Y	Y	Y	N	Y	Y	N	Y	Y	Y	N	N	rnfABCDGE	N	N	Fe-S-cluster-containing hyd subunit, frhD, hypABCDEF, hypA, mvhADG, hyaAB, hyfF, nickel-dependent hyd, large subunit	Y	Y	N	Y	Y	N	N	N	N	N	Y	Y	N	N	Y	Y	Y
metabat2.715	Bacteria;Proteobacteria;Deltaproteobacteria;Desulfuromonadales;Geobacteraceae;Geobacter	51.3	97.38	8.71	621	4.33	0.319258	Y	Y	ptsN, manX	N	N	N	Y	Y	Y	Y	Y	Y	Y	Y	Y	N	Y	Y	Y	Y	N	rnfABCDGE	N	N	hydAB, hoxEFPU, hypABCDEF, hyfBE, hndA, nickel-dependent hyd large subunit, hyd 1 maturation protease, hyaC	Y	Y	Y	Y	Y	Y	Y	N	N	N	Y	Y	N	N	Y	Y	Y
metabat2.124	Bacteria;Proteobacteria;Deltaproteobacteria;Desulfuromonadales;Geobacteraceae;Geobacter	55.6	27.19	0	193	0.55	0.190816	N	Y	N	N	N	N	Y	Y	N	Y	N	N	Y	Y	N	N	Y	N	Y	N	N	N	N	N	hyfE (hyd-4), hydA	N	N	N	N	N	N	N	N	N	N	N	N	Y	N	N	N	N
metabat2.71	Bacteria;Proteobacteria;Deltaproteobacteria;Myxococcales;Myxococcaceae	70.6	97.92	2.26	502	5.77	0.357631	Y	Y	ptsN, celB, manXZY	galactokinase	Y	Y	Y	Y	Y	Y	Y	Y	Y	Y	Y	N	N	Y	Y	N	N	N	N	N	hyaABCD, hypABCDEF,	Y	Y	Y	Y	Y	Y	Y	N	N	Y	Y	Y	N	N	Y	Y	Y
metabat2.308	Bacteria;Proteobacteria;Gammaproteobacteria;Methylococcales;Methylococcaceae;Methylococcus	62.1	36.21	1.72	609	1.68	0.249423	kinase	N	N	N	N	N	Y	Y	Y	N	Y	Y	Y	Y	Y	N	N	Y	Y	N	N	rnfBC	N	N	hypABCDF, hoxHS, hydB	Y	Y	Y	N	N	N	Y	N	N	Y	Y	Y	N	N	Y	N	Y
metabat2.764	Bacteria;Proteobacteria;Gammaproteobacteria;Xanthomonadales	63.1	31.04	0.74	836	1.77	0.213421	Y	N	N-acetylglucosamine (nagE)	fructokinase	N	Y	Y	N	Y	N	N	N	Y	N	Y	N	N	N	Y	N	N	N	N	N	hyfEF	N	Y	Y	N	N	N	Y	N	N	Y	N	N	N	N	Y	Y	Y
metabat2.373	Bacteria;Proteobacteria;Gammaproteobacteria;Xanthomonadales	66.2	87.7	11.31	381	3.78	0.380619	Y	N	ptsN	N	N	Y	Y	Y	Y	Y	Y	Y	Y	Y	Y	N	N	Y	Y	N	N	rnfBCGE	N	N	Fe-S-cluster-containing hydrogenase subunit, hypF, hoxHQW, hupS, hybC/hyaB, H2 DH, hypACDE, hyd-1 & 3 matuartion proteases, hydA	N	N	Y	Y	Y	Y	N	Y	Y	Y	N	Y	N	N	Y	Y	Y
metabat2.256	Bacteria;Proteobacteria;Gammaproteobacteria;Xanthomonadales	70.5	64.83	1.72	213	2.76	0.361801	N	N	N	galactokinase	N	N	Y	N	Y	Y	Y	N	Y	Y	Y	N	N	Y	Y	N	Y	rnfABCDGE	N	N	hyaAB, nickel-dependent hydrogenase large subunit, hypABCDEF	Y	Y	Y	N	Y	Y	Y	N	N	Y	Y	Y	N	N	Y	Y	Y
maxbin2.1823	Bacteria;Proteobacteria;Gammaproteobacteria;Xanthomonadales	66.6	37.83	3.96	966	2.04	0.269507	N	N	N	maltokinase	N	Y	N	Y	Y	N	Y	Y	Y	N	N	N	N	N	Y	Y	N	rnfA	N	N	hyfBEF (hyd-4)	N	Y	Y	N	Y	Y	Y	N	N	Y	Y	Y	N	N	N	Y	Y
metabat2.423	Bacteria;Proteobacteria;Zetaproteobacteria	66.8	67.19	5.59	1219	3.58	0.383632	kinase	Y	N	xylulokinase	N	N	Y	Y	N	N	Y	N	Y	Y	Y	N	Y	Y	Y	Y	N	N	N	N	frhAG, mvhADG, hypF, hyd-3 maturation protease	Y	Y	Y	Y	Y	Y	Y	N	Y	Y	Y	Y	N	N	Y	Y	Y
maxbin2.0195	Bacteria;Spirochaetes;Spirochaetales;Spirochaetaceae	48.1	86.57	5.91	709	3.08	0.392197	Y	Y	ptsN	xylulo, galacto, ribo, hexokinase	N	N	N	N	Y	Y	Y	Y	Y	Y	Y	N	N	Y	Y	Y	N	rnfABCDGE	N	hymB	hypABDEF, echEG, vhuG, [NiFe] hyd larger subunit, hyd-2 maturation protease	Y	Y	Y	Y	Y	Y	N	N	Y	N	Y	Y	N	N	Y	Y	Y
concoct.366	Bacteria;Verrucomicrobia;Verrucomicrobiae;Verrucomicrobiales;Verrucomicrobiaceae	60.8	92.72	7.41	342	3.48	0.238589	Y	Y	ptsN	galactokinase, xylulokinase, ribulokinase	N	N	Y	Y	Y	Y	Y	Y	Y	Y	Y	N	N	Y	Y	N	N	N	N	N	hypE, hyaB, hydA(cytc3), hupC, hoxUY	Y	Y	Y	Y	N	Y	Y	N	N	Y	Y	Y	N	N	Y	Y	Y
[truncated: 80 more columns]
