# Supplementary material for: Wetland Sediments Host Diverse Microbial Taxa Capable of Cycling Alcohols
Source: Appl Environ Microbiol. 2019 May 30;85(12):e00189-19. doi: 10.1128/AEM.00189-19 (PMC6544822; doi:10.1128/AEM.00189-19)
Supplement: Supplemental file 3 [file AEM.00189-19-sd002.xlsx]

## Sheet: ADHs243_RPKM
	Table S2: Alcohol dehydrogenase taxonomic affiliation and transcript abundance (RPKM values).
243_ADHs	MAG	MAG_taxonomy	name_in_ADH_tree	RPKM_MayP7_1_1-3	RPKM_MayP8_1_1-3	RPKM_SepP7_6_1-3	RPKM_SepP8_1_1-3	RPKM_SepP7_5_10-12	RPKM_SepP8_2_10-12	Comment
Contig1258300.6	concoct.173	Bacteria; Proteobacteria; Betaproteobacteria	concoct.173_Betaproteo_Contig_1258300_0006_ADH_GroES_domain_containing_protein_K13953_ADH_propanol_preferring_EC_1.1.1.1	0	0	0	0	0	0
Contig1261242.6	concoct.173	Bacteria; Proteobacteria; Betaproteobacteria	concoct.173_Betaproteo_Contig_1261242_0006_ADH_n=1_Tax=Leptolyngbya_boryana_RepID=UPI00036FDF1C	0	0	0.00885184	0	0	0.00745331
Contig1258210.21	concoct.173	Bacteria; Proteobacteria; Betaproteobacteria	concoct.173_Betaproteo_Contig_1258210_0021_zn_containing_ADH	0	0	0	0	0	0
Contig1259218.3	concoct.173	Bacteria; Proteobacteria; Betaproteobacteria	concoct.173_Betaproteo_Contig_1259218_0003_fe_containing_ADH	0	0.0814515	0	0	0	0
Contig200961.14	concoct.366	Bacteria;Verrucomicrobia;Verrucomicrobiae;Verrucomicrobiales;Verrucomicrobiaceae	concoct.366_Verrucomicrobiaceae_Contig_200961_0014_zn_containing_ADH_superfamily_protein_K12957_uncharacterized_zn_type_ADH_like_protein_EC_1._._._	0	0.0441472	0	0.0210232	0	0
Contig11323.3	maxbin2.0013	Bacteria; Acidobacteria	maxbin2.0013_Acidobacteria_Contig_11323_0003_NAD_dep_ADH_K13953_ADH_propanol_preferring_EC_1.1.1.1	0	0	0.00895979	0	0	0
Contig1396678.1	maxbin2.0013	Bacteria; Acidobacteria	maxbin2.0013_Acidobacteria_Contig_1396678_0001_IPRSCAN_fe_containing_ADH	0	0	0	0	0	0
Contig476988.2	maxbin2.0013	Bacteria; Acidobacteria	maxbin2.0013_Acidobacteria_Contig_476988_0002_ADH	0	0	0	0	0	0
Contig5987.4	maxbin2.0013	Bacteria; Acidobacteria	maxbin2.0013_Acidobacteria_Contig_5987_0004_ADH	0	0	0.00751614	0	0	0	isopropanol dehydrogenase
Contig12307.3	maxbin2.0022	Bacteria;Latescibacteria	maxbin2.0022_WS3_Contig_12307_0003_ADH_GroES_like_protein_K13953_ADH_propanol_preferring_EC_1.1.1.1	0.013078	0.0678763	0	0.0161616	0	0.0103104
Contig29924.3	maxbin2.0022	Bacteria;Latescibacteria	maxbin2.0022_WS3_Contig_29924_0003_ADH_EC_1.1.1.1	0	0	0.0372001	0.0163662	0	0
Contig40498.1	maxbin2.0024	Bacteria; Proteobacteria; Alphaproteobacteria	maxbin2.0024_Proteo_Contig_40498_0001_fe_containing_ADH_K13954_ADH_EC_1.1.1.1	0	0	0	0	0	0
Contig23126.1	maxbin2.0031	Bacteria; Chloroflexi	maxbin2.0031_Chloroflexi_Contig_23126_0001_fe_containing_ADH_K00100_EC_1.1.1._	0	0	0.0209915	0	0	0
Contig13391.2	maxbin2.0031	Bacteria; Chloroflexi	maxbin2.0031_Chloroflexi_Contig_13391_0002_ADH_zn_binding_domain_protein	0	0	0	0	0.0159843	0
Contig2513.3	maxbin2.0031	Bacteria; Chloroflexi	maxbin2.0031_Chloroflexi_Contig_2513_0003_NAD_dep_ADH_K13953_ADH_propanol_preferring_EC_1.1.1.1	0	0.048483	0	0	0	0
Contig610040.1	maxbin2.0031	Bacteria; Chloroflexi	maxbin2.0031_Chloroflexi_Contig_610040_0001_zn_binding_ADH_family_protein_K13953_ADH_propanol_preferring_EC_1.1.1.1	0	0.0667635	0	0	0	0
Contig24588455.1	maxbin2.0055	Bacteria; Actinobacteria; Actinobacteria	maxbin2.0055_Actinobacteria_Contig_24588455_0001_adhP_zn_binding_ADH_family_protein_EC_1.1.1.1	0	0	0	0	0	0
Contig24615232.1	maxbin2.0055	Bacteria; Actinobacteria; Actinobacteria	maxbin2.0055_Actinobacteria_Contig_24615232_0001_zn_binding_ADH_n=1_Tax=Actinopolymorpha_alba_RepID=UPI000369C7E3	0	0	0	0	0	0
Contig21655.1	maxbin2.0065	Bacteria; Acidobacteria	maxbin2.0065_Acidobacteria_Contig_21655_0001_adh_B_ADH_K13953_ADH_propanol_preferring_EC_1.1.1.1	0.0133562	0.0693204	0	0	0	0.0105298
Contig481483.1	maxbin2.0065	Bacteria; Acidobacteria	maxbin2.0065_Acidobacteria_Contig_481483_0001_ADH_zn_binding_domain_containing_protein_K13979_uncharacterized_zn_type_ADH_like_protein_EC_1._._._	0.00843741	0	0	0.0208537	0.0311952	0
Contig496259.2	maxbin2.0065	Bacteria; Acidobacteria	maxbin2.0065_Acidobacteria_Contig_496259_0002_NAD_dep_ADH_K13953_ADH_propanol_preferring_EC_1.1.1.1	0	0	0.00895979	0	0	0
Contig542418.46	maxbin2.0065	Bacteria; Acidobacteria	maxbin2.0065_Acidobacteria_Contig_542418_0046_ADH_GroES_domain_containing_protein_K13953_ADH_propanol_preferring_EC_1.1.1.1	0	0	0	0.0148613	0.0666933	0
Contig544403.1	maxbin2.0065	Bacteria; Acidobacteria	maxbin2.0065_Acidobacteria_Contig_544403_0001_ADH_n=1_Tax=Psychromonas_hadalis_RepID=UPI0003B70354	0	0	0	0	0	0
Contig553195.5	maxbin2.0065	Bacteria; Acidobacteria	maxbin2.0065_Acidobacteria_Contig_553195_0005_ADH_zn_binding_domain_containing_protein	0	0	0.00837268	0	0.0495924	0
Contig553494.4	maxbin2.0065	Bacteria; Acidobacteria	maxbin2.0065_Acidobacteria_Contig_553494_0004_ADH	0	0	0	0	0	0
Contig562904.3	maxbin2.0065	Bacteria; Acidobacteria	maxbin2.0065_Acidobacteria_Contig_562904_0003_ADH	0	0	0	0.0145273	0	0
Contig564721.2	maxbin2.0065	Bacteria; Acidobacteria	maxbin2.0065_Acidobacteria_Contig_564721_0002_fe_containing_ADH	0	0	0	0	0	0.0129895
Contig580202.2	maxbin2.0065	Bacteria; Acidobacteria	maxbin2.0065_Acidobacteria_Contig_580202_0002_NAD_dep_ADH_K13953_ADH_propanol_preferring_EC_1.1.1.1	0	0	0	0	0	0
Contig1401842.1	maxbin2.0118	Archaea; Thaumarchaeota; Nitrosopumilales; Nitrosopumilales	maxbin2.0118_Nitrosopumilales_Contig_1401842_0001_adh_ADH_superfamily_zn_containing	0	0.0826919	0	0	0	0.0125609	isopropanol dehydrogenase
Contig421548.16	maxbin2.0118	Archaea; Thaumarchaeota; Nitrosopumilales; Nitrosopumilales	maxbin2.0118_Nitrosopumilales_Contig_421548_0016_adh3_NAD_dep_ADH_EC_1.1.1.1	0	0	0	0	0	0
Contig422223.8	maxbin2.0118	Archaea; Thaumarchaeota; Nitrosopumilales; Nitrosopumilales	maxbin2.0118_Nitrosopumilales_Contig_422223_0008_adh3_NAD_dep_ADH_EC_1.1.1.1	0	0	0	0	0	0
Contig422931.9	maxbin2.0118	Archaea; Thaumarchaeota; Nitrosopumilales; Nitrosopumilales	maxbin2.0118_Nitrosopumilales_Contig_422931_0009_adh4_NAD_dep_ADH_EC_1.1.1.1	0	0	0	0	0	0
Contig424182.3	maxbin2.0118	Archaea; Thaumarchaeota; Nitrosopumilales; Nitrosopumilales	maxbin2.0118_Nitrosopumilales_Contig_424182_0003_Zn_dep_ADH	0	0	0	0	0	0
Contig420313.50	maxbin2.0118	Archaea; Thaumarchaeota; Nitrosopumilales; Nitrosopumilales	maxbin2.0118_Nitrosopumilales_Contig_420313_0050_ADH_superfamily_zn_containing	0	0	0	0	0	0
Contig173394.1	maxbin2.0177	Bacteria; Proteobacteria; Deltaproteobacteria	maxbin2.0177_Deltaproteo_Contig_173394_0001_ADH_EC_1.1.1.1	0	0	0	0	0	0
Contig143223.1	maxbin2.0177	Bacteria; Proteobacteria; Deltaproteobacteria	maxbin2.0177_Deltaproteo_Contig_143223_0001_ADH_EC_1.1.1.1	0	0	0	0	0	0
Contig24566630.6	maxbin2.0177	Bacteria; Proteobacteria; Deltaproteobacteria	maxbin2.0177_Deltaproteo_Contig_24566630_0006_ADH_K13953_ADH_propanol_preferring_EC_1.1.1.1	0	0	0	0	0	0
Contig23018960.1	maxbin2.0177	Bacteria; Proteobacteria; Deltaproteobacteria	maxbin2.0177_Deltaproteo_Contig_23018960_0001_SG_fe_ADH_class_IV_n=1_Tax=uncultured_archaeon_A07HB70_RepID=V4XZC7_9ARCH	0	0	0	0	0	0
Contig24570834.5	maxbin2.0177	Bacteria; Proteobacteria; Deltaproteobacteria	maxbin2.0177_Deltaproteo_Contig_24570834_0005_SG_zn_binding_ADH_family_protein_K13953_ADH_propanol_preferring_EC_1.1.1.1	0	0	0	0	0	0
Contig1296323.1	maxbin2.0177	Bacteria; Proteobacteria; Deltaproteobacteria	maxbin2.0177_Deltaproteo_Contig_1296323_0001_ADH_EC_1.1.1.1	0	0	0	0	0	0
Contig1278960.4	maxbin2.0177	Bacteria; Proteobacteria; Deltaproteobacteria	maxbin2.0177_Deltaproteo_Contig_1278960_0004_fe_containing_ADH	0	0	0	0	0	0
Contig164367.2	maxbin2.0177	Bacteria; Proteobacteria; Deltaproteobacteria	maxbin2.0177_Deltaproteo_Contig_164367_0002_ADH_GroES_domain_protein	0	0	0	0.0112429	0	0
Contig159750.3	maxbin2.0177	Bacteria; Proteobacteria; Deltaproteobacteria	maxbin2.0177_Deltaproteo_Contig_159750_0003_ADH_EC_1.1.1.1	0	0	0	0	0	0
Contig182757.5	maxbin2.0177	Bacteria; Proteobacteria; Deltaproteobacteria	maxbin2.0177_Deltaproteo_Contig_182757_0005_adh_ADH_Adh_EC_1.1.1.1	0	0	0	0	0	0
Contig148705.1	maxbin2.0177	Bacteria; Proteobacteria; Deltaproteobacteria	maxbin2.0177_Deltaproteo_Contig_148705_0001_ADH	0.0129165	0	0	0	0	0
Contig174536.1	maxbin2.0177	Bacteria; Proteobacteria; Deltaproteobacteria	maxbin2.0177_Deltaproteo_Contig_174536_0001_ADH	0	0	0	0	0	0
Contig151759.3	maxbin2.0177	Bacteria; Proteobacteria; Deltaproteobacteria	maxbin2.0177_Deltaproteo_Contig_151759_0003_fe_containing_ADH	0	0	0	0	0	0.0149066
Contig157553.3	maxbin2.0177	Bacteria; Proteobacteria; Deltaproteobacteria	maxbin2.0177_Deltaproteo_Contig_157553_0003_ADH_zn_binding_domain_protein	0	0	0	0	0	0
Contig24576575.2	maxbin2.0177	Bacteria; Proteobacteria; Deltaproteobacteria	maxbin2.0177_Deltaproteo_Contig_24576575_0002_zn_containing_ADH	0	0	0.00851829	0	0	0
Contig24589116.3	maxbin2.0177	Bacteria; Proteobacteria; Deltaproteobacteria	maxbin2.0177_Deltaproteo_Contig_24589116_0003_ADH_EC_1.1.1.1	0	0	0	0	0	0
Contig24591274.5	maxbin2.0177	Bacteria; Proteobacteria; Deltaproteobacteria	maxbin2.0177_Deltaproteo_Contig_24591274_0005_Zn_dep_ADH	0	0	0	0	0	0
Contig24691856.2	maxbin2.0177	Bacteria; Proteobacteria; Deltaproteobacteria	maxbin2.0177_Deltaproteo_Contig_24691856_0002_Zn_dep_ADH_class_III	0	0.0442671	0	0	0	0
Contig24696982.2	maxbin2.0177	Bacteria; Proteobacteria; Deltaproteobacteria	maxbin2.0177_Deltaproteo_Contig_24696982_0002_ADH	0	0	0.0131197	0	0.0259032	0
Contig24785147.2	maxbin2.0177	Bacteria; Proteobacteria; Deltaproteobacteria	maxbin2.0177_Deltaproteo_Contig_24785147_0002_ADH_EC_1.1.1.1	0	0	0	0.00950683	0	0
Contig24789856.2	maxbin2.0177	Bacteria; Proteobacteria; Deltaproteobacteria	maxbin2.0177_Deltaproteo_Contig_24789856_0002_ADH	0.00806868	0	0	0	0	0.0254447
Contig24905126.1	maxbin2.0177	Bacteria; Proteobacteria; Deltaproteobacteria	maxbin2.0177_Deltaproteo_Contig_24905126_0001_ADH	0	0	0	0	0	0.0110469
Contig51482.1	maxbin2.0177	Bacteria; Proteobacteria; Deltaproteobacteria	maxbin2.0177_Deltaproteo_Contig_51482_0001_fe_containing_ADH	0	0	0	0	0	0
Contig647395.3	maxbin2.0177	Bacteria; Proteobacteria; Deltaproteobacteria	maxbin2.0177_Deltaproteo_Contig_647395_0003_ADH_EC_1.1.1.1	0	0	0	0	0	0
Contig761741.2	maxbin2.0177	Bacteria; Proteobacteria; Deltaproteobacteria	maxbin2.0177_Deltaproteo_Contig_761741_0002_ADH_EC_1.1.1.1	0	0	0	0	0	0
Contig787917.1	maxbin2.0177	Bacteria; Proteobacteria; Deltaproteobacteria	maxbin2.0177_Deltaproteo_Contig_787917_0001_fe_containing_ADH	0	0	0	0	0	0
Contig822991.3	maxbin2.0177	Bacteria; Proteobacteria; Deltaproteobacteria	maxbin2.0177_Deltaproteo_Contig_822991_0003_SG_ADH_EC_1.1.1.1	0	0	0	0	0	0
Contig555015.4	maxbin2.0195	Bacteria;Spirochaetes;Spirochaetales;Spirochaetaceae	maxbin2.0195_Spirochaetaceae_Contig_555015_0004_fe_containing_ADH_K13954_ADH_EC_1.1.1.1	0	0	0	0.00984464	0.0147267	0.0125609
Contig562921.2	maxbin2.0195	Bacteria;Spirochaetes;Spirochaetales;Spirochaetaceae	maxbin2.0195_Spirochaetaceae_Contig_562921_0002_fe_containing_ADH	0	0	0	0	0	0
Contig587968.1	maxbin2.0195	Bacteria;Spirochaetes;Spirochaetales;Spirochaetaceae	maxbin2.0195_Spirochaetaceae_Contig_587968_0001_ADH_zn_binding_domain_containing_protein	0	0.0651612	0	0.0310303	0	0
Contig467634.2	maxbin2.0428	Archaea; Thaumarchaeota; Nitrosopumilales; Nitrosopumilales	maxbin2.0428_Nitrosopumilales_Contig_467634_0002_ADH_zn_binding_domain_containing_protein	0	0.0476325	0.214825	0.0113415	0.0169658	0.0217061
Contig475216.1	maxbin2.0428	Archaea; Thaumarchaeota; Nitrosopumilales; Nitrosopumilales	maxbin2.0428_Nitrosopumilales_Contig_475216_0001_fe_containing_ADH_EC_1.1.1.1	0	0	0	0	5.03957	0	top10
Contig9021298.2	maxbin2.0428	Archaea; Thaumarchaeota; Nitrosopumilales; Nitrosopumilales	maxbin2.0428_Nitrosopumilales_Contig_9021298_0002_adh4_NAD_dep_ADH_EC_1.1.1.1	0	0	0	0	0	0.00795659
Contig467453.1	maxbin2.0642	Bacteria; Chloroflexi	maxbin2.0642_Microgenomates_Contig_467453_0001_SG_adhA_ADH_GroES_domain_protein	0	0.0468112	0	0	0	0
Contig9027722.2	maxbin2.0642	Bacteria; Chloroflexi	maxbin2.0642_Microgenomates_Contig_9027722_0002_zn_containing_ADH	0	0	0	0	0	0
Contig10608802.1	maxbin2.0908	Bacteria; Chloroflexi	maxbin2.0908_Chloroflexi_Contig_10608802_0001_ADH	0	0	0	0	0	0
Contig431149.2	maxbin2.0908	Bacteria; Chloroflexi	maxbin2.0908_Chloroflexi_Contig_431149_0002_ADH_zn_binding_domain_containing_protein	0	0	0	0	0	0
Contig498358.11	maxbin2.0908	Bacteria; Chloroflexi	maxbin2.0908_Chloroflexi_Contig_498358_0011_ADH_zn_binding_domain_protein	0	0	0	0	0	0	isopropanol dehydrogenase
Contig498978.7	maxbin2.0908	Bacteria; Chloroflexi	maxbin2.0908_Chloroflexi_Contig_498978_0007_ADH_GroES_domain_containing_protein	0	0	0	0	0	0
Contig500827.6	maxbin2.0908	Bacteria; Chloroflexi	maxbin2.0908_Chloroflexi_Contig_500827_0006_SG_ADH_K13953_ADH_propanol_preferring_EC_1.1.1.1	0	0	0	0	0	0
Contig501091.6	maxbin2.0908	Bacteria; Chloroflexi	maxbin2.0908_Chloroflexi_Contig_501091_0006_ADH_GroES_domain_protein	0	0	0	0	0	0
Contig420636.3	maxbin2.1011	Bacteria; Chloroflexi	maxbin2.1011_Chloroflexi_Contig_420636_0003_ADH_GroES_domain_containing_protein	0	0	0	0	0.016578	0
Contig420636.6	maxbin2.1011	Bacteria; Chloroflexi	maxbin2.1011_Chloroflexi_Contig_420636_0006_fe_containing_ADH	0	0	0.00773371	0	0	0
Contig421755.13	maxbin2.1011	Bacteria; Chloroflexi	maxbin2.1011_Chloroflexi_Contig_421755_0013_ADH_zn_dep	0	0	0.00807366	0	0	0
Contig425858.2	maxbin2.1011	Bacteria; Chloroflexi	maxbin2.1011_Chloroflexi_Contig_425858_0002_ADH_GroES_domain_containing_protein	0	0.0418774	0.0302191	0.0199424	0	0.0127224	isopropanol dehydrogenase
Contig433337.2	maxbin2.1011	Bacteria; Chloroflexi	maxbin2.1011_Chloroflexi_Contig_433337_0002_ADH	0	0	0.0083966	0	0	0.00707
Contig442042.2	maxbin2.1011	Bacteria; Chloroflexi	maxbin2.1011_Chloroflexi_Contig_442042_0002_zn_binding_ADH_family_protein_K13953_ADH_propanol_preferring_EC_1.1.1.1	0	0	0	0.011648	0.0522731	0
Contig451699.4	maxbin2.1011	Bacteria; Chloroflexi	maxbin2.1011_Chloroflexi_Contig_451699_0004_ADH_zn_binding_domain_containing_protein	0	0	0	0	0	0
Contig222138.2	maxbin2.1320	Bacteria; Planctomycetes; Planctomycetia; Planctomycetales; Planctomycetaceae	maxbin2.1320_Planctomycetaceae_Contig_222138_0002_ADH_EC_1.1.1.1_K13954_ADH_EC_1.1.1.1	0	0	0.00729234	0.0962479	0	0
Contig225410.1	maxbin2.1320	Bacteria; Planctomycetes; Planctomycetia; Planctomycetales; Planctomycetaceae	maxbin2.1320_Planctomycetaceae_Contig_225410_0001_adh_ADH_acceptor_EC_1.1.99.8	0	0.0363623	0	0	0	0.00552344
Contig5192419.2	maxbin2.1320	Bacteria; Planctomycetes; Planctomycetia; Planctomycetales; Planctomycetaceae	maxbin2.1320_Planctomycetaceae_Contig_5192419_0002_ADH_GroES_domain_protein	0	0	0.015227	0	0	0
Contig1087372.1	maxbin2.1403	Bacteria; Ignavibacteriae; Ignavibacteria; Ignavibacteriales	maxbin2.1403_Ignavibacteriales_Contig_1087372_0001_fe_containing_ADH	0	0.114318	0	0	0	0.0173649
Contig1066602.3	maxbin2.1403	Bacteria; Ignavibacteriae; Ignavibacteria; Ignavibacteriales	maxbin2.1403_Ignavibacteriales_Contig_1066602_0003_fe_containing_ADH	0	0	0.0441926	0	0	0
Contig990993.5	maxbin2.1429	Bacteria; Proteobacteria; Deltaproteobacteria; Desulfobacterales; Desulfobacteraceae	maxbin2.1429_Desulfobacteraceae_Contig_990993_0005_ADH_n=1_Tax=Desulfospira_joergensenii_RepID=UPI0003B45FCB	0.00830348	0	0.00777463	0.0102613	0	0.0065463
Contig991566.5	maxbin2.1429	Bacteria; Proteobacteria; Deltaproteobacteria; Desulfobacterales; Desulfobacteraceae	maxbin2.1429_Desulfobacteraceae_Contig_991566_0005_fe_containing_ADH	0	1.3233	0.00823196	0.010865	0	0	top10
Contig1339577.1	maxbin2.1578	Bacteria; Bacteroidetes	maxbin2.1578_Bacteroidetes_Contig_1339577_0001_ADH_EC_1.1.1.1_K13953_ADH_propanol_preferring_EC_1.1.1.1	0.0144641	0.0750705	0.0135429	0	0	0
Contig1019711.1	maxbin2.1616	Bacteria; Planctomycetes; Planctomycetia; Planctomycetales; Planctomycetaceae	maxbin2.1616_Planctomycetaceae_Contig_1019711_0001_ADH_GroES_domain_containing_protein	0.00867049	0	0	0.0107149	0	0
Contig1321610.2	maxbin2.1823	Bacteria; Proteobacteria; Gammaprot.; Xanthomonadales	maxbin2.1823_Xanthomonadales_Contig_1321610_0002_ADH	0	0.0277046	0	0.00659658	0	0
Contig1357156.2	maxbin2.1823	Bacteria; Proteobacteria; Gammaprot.; Xanthomonadales	maxbin2.1823_Xanthomonadales_Contig_1357156_0002_PQQ_dep_dehydrogenase_K00114_ADH_cytochrome_c_EC_1.1.2.8	0	0.0399272	0	0	0	0
Contig1334079.3	maxbin2.1823	Bacteria; Proteobacteria; Gammaprot.; Xanthomonadales	maxbin2.1823_Xanthomonadales_Contig_1334079_0003_ADH	0	0.0490672	0	0	0	0
Contig1378966.1	maxbin2.1823	Bacteria; Proteobacteria; Gammaprot.; Xanthomonadales	maxbin2.1823_Xanthomonadales_Contig_1378966_0001_ADH_large_subunit_K00114_ADH_cytochrome_c_EC_1.1.2.8	0.00817374	0	0	0	0	0.012888
Contig451881.1	metabat2.124	Bacteria; Proteobacteria; Deltaproteobacteria; Desulfuromonadales; Geobacteraceae; Geobacter	metabat2.124_Geobacter_Contig_451881_0001_SG_ADH_GroES_domain_protein	0.0170582	0	0	0	0	0.0134484
Contig24712264.3	metabat2.143	Bacteria; Actinobacteria; Actinobacteria	metabat2.143_Actinobacteria_Contig_24712264_0003_ADH	0	0	0	0.0132835	0	0
Contig24847271.1	metabat2.143	Bacteria; Actinobacteria; Actinobacteria	metabat2.143_Actinobacteria_Contig_24847271_0001_ADH_EC_1.1.1.1	0	0	0	0	0	0
Contig1262871.9	metabat2.166	Bacteria; Acidobacteria	metabat2.166_Acidobacteria_Contig_1262871_0009_zn_containing_ADH_EC_1.1.1.1_1.1.1.2	0	0	0	0	0	0.00666981	isopropanol dehydrogenase
Contig1297223.3	metabat2.166	Bacteria; Acidobacteria	metabat2.166_Acidobacteria_Contig_1297223_0003_ADH	0	0	0	0	0	0
Contig1297855.3	metabat2.166	Bacteria; Acidobacteria	metabat2.166_Acidobacteria_Contig_1297855_0003_ADH	0	0	0.00877257	0	0.0173203	0
Contig1267786.1	metabat2.166	Bacteria; Acidobacteria	metabat2.166_Acidobacteria_Contig_1267786_0001_acetaldehyde_dehydrogenase_/_ADH_like_protein	0	0	0	0	0	0
Contig1264905.1	metabat2.166	Bacteria; Acidobacteria	metabat2.166_Acidobacteria_Contig_1264905_0001_ADH	0.00653899	0.0678763	0.00612252	0.00808081	0	0
Contig1282269.2	metabat2.166	Bacteria; Acidobacteria	metabat2.166_Acidobacteria_Contig_1282269_0002_fe_containing_ADH_K13954_ADH_EC_1.1.1.1	0.00808948	0.0419853	0	0.00999688	0	0
Contig1260601.6	metabat2.166	Bacteria; Acidobacteria	metabat2.166_Acidobacteria_Contig_1260601_0006_ADH	0	0	0	0	0	0	isopropanol dehydrogenase
Contig1352152.1	metabat2.166	Bacteria; Acidobacteria	metabat2.166_Acidobacteria_Contig_1352152_0001_fe_containing_ADH	0	0	0.0145486	0	0	0.01225
Contig441622.4	metabat2.178	Bacteria; Chloroflexi	metabat2.178_Chloroflexi_Contig_441622_0004_ADH	0	0	0.0083966	0	0	0
Contig443783.3	metabat2.178	Bacteria; Chloroflexi	metabat2.178_Chloroflexi_Contig_443783_0003_ADH	0.00876737	0	0.00820897	0	0	0
Contig443956.2	metabat2.178	Bacteria; Chloroflexi	metabat2.178_Chloroflexi_Contig_443956_0002_zn_containing_ADH	0	0	0	0	0	0
Contig466570.1	metabat2.178	Bacteria; Chloroflexi	metabat2.178_Chloroflexi_Contig_466570_0001_ADH_K13953_ADH_propanol_preferring_EC_1.1.1.1	0	0	0	0	0	0
Contig466783.1	metabat2.178	Bacteria; Chloroflexi	metabat2.178_Chloroflexi_Contig_466783_0001_ADH_GroES_domain_containing_protein	0	0	0	0	0	0
Contig467527.2	metabat2.178	Bacteria; Chloroflexi	metabat2.178_Chloroflexi_Contig_467527_0002_Zn_dep_ADH_GroES_like_protein	0	2.05969	0	0	0	0	top10
Contig478460.3	metabat2.178	Bacteria; Chloroflexi	metabat2.178_Chloroflexi_Contig_478460_0003_ADH	0	0	0.0124526	0	0	0
Contig420328.3	metabat2.211	Bacteria; Ignavibacteriae	metabat2.211_Ignavibacteria_Contig_420328_0003_NAD_dep_ADH_K13953_ADH_propanol_preferring_EC_1.1.1.1	0	0.0499703	0.00901476	0	0.0177985	0
Contig1263125.8	metabat2.25	Bacteria; Proteobacteria; Betaproteobacteria	metabat2.25_Betaproteo_Contig_1263125_0008_fe_containing_ADH	0	0	0	0	0	0.00634487
Contig1266032.3	metabat2.25	Bacteria; Proteobacteria; Betaproteobacteria	metabat2.25_Betaproteo_Contig_1266032_0003_ADH_GroES_like_protein_K13953_ADH_propanol_preferring_EC_1.1.1.1	0.00939736	0	0	0.0116131	0	0
Contig1268176.2	metabat2.25	Bacteria; Proteobacteria; Betaproteobacteria	metabat2.25_Betaproteo_Contig_1268176_0002_fe_containing_ADH	0	0	0	0	0	0.0183296
Contig842928.3	metabat2.25	Bacteria; Proteobacteria; Betaproteobacteria	metabat2.25_Betaproteo_Contig_842928_0003_zn_containing_ADH	0	0	0	0	0	0
Contig201464.14	metabat2.256	Bacteria; Proteobacteria; Gammaprot.; Xanthomonadales	metabat2.256_Xanthomonadales_Contig_201464_0014_fe_containing_ADH	0	0	0	0	0	0
Contig201464.10	metabat2.256	Bacteria; Proteobacteria; Gammaprot.; Xanthomonadales	metabat2.256_Xanthomonadales_Contig_201464_0010_Pyrrolo_quinoline_quinone_K00114_ADH_cytochrome_c_EC_1.1.2.8	0	0	0	0	0.00921002	0
Contig420910.13	metabat2.299	Bacteria; Acidobacteria	metabat2.299_Acidobacteria_Contig_420910_0013_ADH	0	0	0	0	0.018657	0.0159132	isopropanol dehydrogenase
Contig422512.11	metabat2.299	Bacteria; Acidobacteria	metabat2.299_Acidobacteria_Contig_422512_0011_fe_containing_ADH_K08325_NADP_dep_ADH_EC_1.1._._	0	0	0	0	0.0299861	0
Contig425387.7	metabat2.299	Bacteria; Acidobacteria	metabat2.299_Acidobacteria_Contig_425387_0007_NAD_dep_ADH_K13953_ADH_propanol_preferring_EC_1.1.1.1	0	0	0.00895979	0.0118256	0.0707599	0
Contig425901.7	metabat2.299	Bacteria; Acidobacteria	metabat2.299_Acidobacteria_Contig_425901_0007_SG_ADH_GroES_domain_protein	0.0296105	0	0	0	0.0547388	0	isopropanol dehydrogenase
Contig426377.5	metabat2.299	Bacteria; Acidobacteria	metabat2.299_Acidobacteria_Contig_426377_0005_ADH	0	0	0	0	0.0168183	0
Contig429325.4	metabat2.299	Bacteria; Acidobacteria	metabat2.299_Acidobacteria_Contig_429325_0004_ADH_zn_binding_domain_containing_protein_K13979_uncharacterized_zn_type_ADH_like_protein_EC_1._._._	0	0	0.00787885	0	0.155558	0
Contig420687.10	metabat2.299	Bacteria; Acidobacteria	metabat2.299_Acidobacteria_Contig_420687_0010_fe_dep_ADH	0	0	0	0	0	0
Contig239883.3	metabat2.308	Bacteria; Proteobacteria; Gammaprot.; Methylococcales; Methylococcaceae; Methylococcus	metabat2.308_Methylococcus_Contig_239883_0003_bifunctional_acetaldehyde_CoA/ADH_EC_1.2.1.10_K04072_acetaldehyde_dehydrogenase_/_ADH_EC_1.2.1.10_1.1.1.1	0	0.0366074	0.00660407	0	0	0
Contig216240.6	metabat2.308	Bacteria; Proteobacteria; Gammaprot.; Methylococcales; Methylococcaceae; Methylococcus	metabat2.308_Methylococcus_Contig_216240_0006_fe_containing_ADH_K00001_ADH_EC_1.1.1.1	0.0151629	0	0.0141972	0	0	0
Contig219323.6	metabat2.308	Bacteria; Proteobacteria; Gammaprot.; Methylococcales; Methylococcaceae; Methylococcus	metabat2.308_Methylococcus_Contig_219323_0006_ADH_K13953_ADH_propanol_preferring_EC_1.1.1.1	0.00874294	0.0453769	0	0	0	0.00689276
Contig272274.2	metabat2.308	Bacteria; Proteobacteria; Gammaprot.; Methylococcales; Methylococcaceae; Methylococcus	metabat2.308_Methylococcus_Contig_272274_0002_zn_containing_ADH_superfamily	0	0	0	0	0	0
Contig38781.2	metabat2.324	Bacteria; Ignavibacteriae	metabat2.324_Actinobacteria_Contig_38781_0002_zn_containing_ADH_EC_1.1.1._	0.00915078	0	0	0	0	0
Contig554128.5	metabat2.334	Bacteria; Ignavibacteriae	metabat2.334_Ignavibacteria_Contig_554128_0005_ADH_GroES_domain_containing_protein	0	0	0	0	0.0676655	0	isopropanol dehydrogenase
Contig543403.10	metabat2.334	Bacteria; Ignavibacteriae	metabat2.334_Ignavibacteria_Contig_543403_0010_ADH_zn_binding_domain_protein	0	0	0	1.13873	0	0	top10
Contig198222.2	metabat2.341	Bacteria; Acidobacteria; Acidobacteriia; Acidobacteriales	metabat2.341_Acidobacteriales_Contig_198222_0002_ADH	0	0	0	0.0113415	0	0
Contig171346.1	metabat2.341	Bacteria; Acidobacteria; Acidobacteriia; Acidobacteriales	metabat2.341_Acidobacteriales_Contig_171346_0001_ADH_K13979_uncharacterized_zn_type_ADH_like_protein_EC_1._._._	0	0	0	0.0251869	0.0376774	0.0160682
Contig146475.3	metabat2.341	Bacteria; Acidobacteria; Acidobacteriia; Acidobacteriales	metabat2.341_Acidobacteriales_Contig_146475_0003_ADH	0	0.044509	0.0160591	0	0.0634133	0
Contig183755.4	metabat2.341	Bacteria; Acidobacteria; Acidobacteriia; Acidobacteriales	metabat2.341_Acidobacteriales_Contig_183755_0004_ADH	0	0.0567606	0.0102398	0	0	0
Contig193322.2	metabat2.341	Bacteria; Acidobacteria; Acidobacteriia; Acidobacteriales	metabat2.341_Acidobacteriales_Contig_193322_0002_ADH	0	0	0	0	0	0
Contig3851441.1	metabat2.341	Bacteria; Acidobacteria; Acidobacteriia; Acidobacteriales	metabat2.341_Acidobacteriales_Contig_3851441_0001_ADH_K00001_ADH_EC_1.1.1.1	0	0.259606	0	0	0	0
Contig19509.1	metabat2.370	Bacteria; Proteobacteria; Alphaproteobacteria; Rhizobiales; Hyphomicrobiaceae	metabat2.370_Hyphomicrobiaceae_Contig_19509_0001_ADH	0	0	0	0.0296091	0	0	isopropanol dehydrogenase
Contig15757.3	metabat2.370	Bacteria; Proteobacteria; Alphaproteobacteria; Rhizobiales; Hyphomicrobiaceae	metabat2.370_Hyphomicrobiaceae_Contig_15757_0003_ADH	0	0	0	0	0.016578	0
Contig24629578.2	metabat2.370	Bacteria; Proteobacteria; Alphaproteobacteria; Rhizobiales; Hyphomicrobiaceae	metabat2.370_Hyphomicrobiaceae_Contig_24629578_0002_fe_containing_ADH	0	0	0.00755478	0.00997118	0	0.00636118
Contig24702206.4	metabat2.370	Bacteria; Proteobacteria; Alphaproteobacteria; Rhizobiales; Hyphomicrobiaceae	metabat2.370_Hyphomicrobiaceae_Contig_24702206_0004_zn_containing_ADH_K13953_ADH_propanol_preferring_EC_1.1.1.1	0.0277763	0	0	0.102977	0	0
Contig24702206.5	metabat2.370	Bacteria; Proteobacteria; Alphaproteobacteria; Rhizobiales; Hyphomicrobiaceae	metabat2.370_Hyphomicrobiaceae_Contig_24702206_0005_zn_binding_ADH_family_protein_K13953_ADH_propanol_preferring_EC_1.1.1.1	0	0	0	0	0	0
Contig41993.2	metabat2.370	Bacteria; Proteobacteria; Alphaproteobacteria; Rhizobiales; Hyphomicrobiaceae	metabat2.370_Hyphomicrobiaceae_Contig_41993_0002_ADH_K13953_ADH_propanol_preferring_EC_1.1.1.1	0	0.0460178	0	0	0	0.00699011
Contig489202.1	metabat2.370	Bacteria; Proteobacteria; Alphaproteobacteria; Rhizobiales; Hyphomicrobiaceae	metabat2.370_Hyphomicrobiaceae_Contig_489202_0001_PQQ_ADH_precursor	0	0	0	0	0	0
Contig201588.11	metabat2.373	Bacteria; Proteobacteria; Gammaprot.; Xanthomonadales	metabat2.373_Xanthomonadales_Contig_201588_0011_ADH_K13953_ADH_propanol_preferring_EC_1.1.1.1	0	0.0455036	0.00820897	0	0	0
Contig201485.10	metabat2.373	Bacteria; Proteobacteria; Gammaprot.; Xanthomonadales	metabat2.373_Xanthomonadales_Contig_201485_0010_ADH_large_subunit_K00114_ADH_cytochrome_c_EC_1.1.2.8	0	0	0	0	0	0
Contig24631736.4	metabat2.380	Bacteria;KSB1	metabat2.380_KSB1_Contig_24631736_0004_ADH_GroES_domain_containing_protein	0	0	0	0	0	0	isopropanol dehydrogenase
Contig542811.7	metabat2.380	Bacteria;KSB1	metabat2.380_KSB1_Contig_542811_0007_zn_binding_ADH_family_protein_K13953_ADH_propanol_preferring_EC_1.1.1.1	0	0	0	0.0116131	0.0347444	0
Contig543339.6	metabat2.380	Bacteria;KSB1	metabat2.380_KSB1_Contig_543339_0006_ADH	0	0	0	0	0	0	isopropanol dehydrogenase
Contig427183.5	metabat2.402	Bacteria; Chloroflexi	metabat2.402_Chloroflexi_Contig_427183_0005_zn_binding_ADH_family_protein_K13953_ADH_propanol_preferring_EC_1.1.1.1	0.0378159	0	0.00885184	0.0584155	0.506829	0
Contig432091.6	metabat2.402	Bacteria; Chloroflexi	metabat2.402_Chloroflexi_Contig_432091_0006_fe_containing_ADH	0.00813139	0.0422029	0	0	0.0300638	0
Contig449434.2	metabat2.402	Bacteria; Chloroflexi	metabat2.402_Chloroflexi_Contig_449434_0002_ADH_GroES_domain_protein	0	0	0	0.0111459	0	0
Contig119843.2	metabat2.423	Bacteria; Proteobacteria; Zetaproteobacteria	metabat2.423_Zetaproteo_Contig_119843_0002_fe_containing_ADH	0	0	0	0	0	0
Contig217183.1	metabat2.423	Bacteria; Proteobacteria; Zetaproteobacteria	metabat2.423_Zetaproteo_Contig_217183_0001_ADH_EC_1.1.1.1_K13953_ADH_propanol_preferring_EC_1.1.1.1	0	0.0966784	0	0	0	0
Contig226074.1	metabat2.423	Bacteria; Proteobacteria; Zetaproteobacteria	metabat2.423_Zetaproteo_Contig_226074_0001_ADH_EC_1.1.1.1	0	0.0420938	0.00759383	0	0	0
Contig215410.3	metabat2.423	Bacteria; Proteobacteria; Zetaproteobacteria	metabat2.423_Zetaproteo_Contig_215410_0003_ADH_EC_1.1.1.1	0	0	0	0	0.0148397	0
Contig245179.2	metabat2.423	Bacteria; Proteobacteria; Zetaproteobacteria	metabat2.423_Zetaproteo_Contig_245179_0002_ADH	0	0	0	0	0	0
Contig208489.6	metabat2.423	Bacteria; Proteobacteria; Zetaproteobacteria	metabat2.423_Zetaproteo_Contig_208489_0006_ADH_EC_1.1.1.1	0.00923152	0	0.00864356	0	0	0
Contig225983.1	metabat2.423	Bacteria; Proteobacteria; Zetaproteobacteria	metabat2.423_Zetaproteo_Contig_225983_0001_fe_containing_ADH_K00001_ADH_EC_1.1.1.1	0	0.0420938	0	0.0100227	0	0
Contig24600547.4	metabat2.423	Bacteria; Proteobacteria; Zetaproteobacteria	metabat2.423_Zetaproteo_Contig_24600547_0004_ADH_GroES_like_protein	0.671925	0.0955443	0.00861821	0	0	0	top10
Contig256263.4	metabat2.423	Bacteria; Proteobacteria; Zetaproteobacteria	metabat2.423_Zetaproteo_Contig_256263_0004_ADH	0.00859923	0	0	0	0	0.00677945
Contig2632487.1	metabat2.423	Bacteria; Proteobacteria; Zetaproteobacteria	metabat2.423_Zetaproteo_Contig_2632487_0001_EutG_ADH	0	0	0	0	0	0
Contig5188460.2	metabat2.423	Bacteria; Proteobacteria; Zetaproteobacteria	metabat2.423_Zetaproteo_Contig_5188460_0002_ADH_K00100_EC_1.1.1._	3.11998	0	0	0	0	0	top10
Contig158076.2	metabat2.451	Bacteria;Calditrichaeota	metabat2.451_Caldithrix_like_Contig_158076_0002_fe_containing_ADH_K00001_ADH_EC_1.1.1.1	0	0	0	0	0	0
Contig170767.2	metabat2.451	Bacteria;Calditrichaeota	metabat2.451_Caldithrix_like_Contig_170767_0002_ADH	0	0.0460178	0.00830173	0	0	0
Contig138304.2	metabat2.451	Bacteria;Calditrichaeota	metabat2.451_Caldithrix_like_Contig_138304_0002_ADH_zn_binding_domain_containing_protein	0.00912418	0	0	0.0225511	0	0.00719331
Contig174049.2	metabat2.451	Bacteria;Calditrichaeota	metabat2.451_Caldithrix_like_Contig_174049_0002_ADH	0	0	0	0	0	0
Contig137455.4	metabat2.451	Bacteria;Calditrichaeota	metabat2.451_Caldithrix_like_Contig_137455_0004_zn_containing_ADH	0	0	0.0084692	0	0	0
Contig132894.1	metabat2.451	Bacteria;Calditrichaeota	metabat2.451_Caldithrix_like_Contig_132894_0001_ADH_zn_binding_domain_containing_protein	0	0	0	0.0135149	0	0
Contig3866839.1	metabat2.451	Bacteria;Calditrichaeota	metabat2.451_Caldithrix_like_Contig_3866839_0001_NADH_dep_butanol_dehydrogenase_EC_1.1.1.__K08325_NADP_dep_ADH_EC_1.1._._	0	0.0423125	0.00763328	0	0.0150709	0
Contig141869.6	metabat2.561	Bacteria; Cyanobacteria; Chroococcales; Chroococcales	metabat2.561_Chroococcales_Contig_141869_0006_zn_type_ADH_like_protein_K12957_uncharacterized_zn_type_ADH_like_protein_EC_1._._._	0	0.0486278	0.859712	0	0	0	top10
Contig24673638.1	metabat2.590	Bacteria; Proteobacteria; Alphaproteobacteria; Rhizobiales	metabat2.590_Rhizobiales_Contig_24673638_0001_fe_containing_ADH_EC_1.1.1.__K00100_EC_1.1.1._	0	0	0	0	0	0
Contig24694549.1	metabat2.590	Bacteria; Proteobacteria; Alphaproteobacteria; Rhizobiales	metabat2.590_Rhizobiales_Contig_24694549_0001_ADH_zn_binding_domain_containing_protein	0	0	0	0	0	0
Contig496560.2	metabat2.7	Bacteria;unclassified	metabat2.7_Bacteria_Contig_496560_0002_ADH	0	0	0	0	0	0
Contig235846.3	metabat2.703	Bacteria; Planctomycetes; Planctomycetia; Planctomycetales; Planctomycetaceae	metabat2.703_Planctomycetaceae_Contig_235846_0003_adh_Zn_dep_ADH_EC_1.1.1.1	0	0	0.00921257	0.0121592	0	0
Contig5181681.2	metabat2.703	Bacteria; Planctomycetes; Planctomycetia; Planctomycetales; Planctomycetaceae	metabat2.703_Planctomycetaceae_Contig_5181681_0002_dhaT_fe_containing_ADH	0	0	0	0	0	0
Contig542429.28	metabat2.71	Bacteria; Proteobacteria; Deltaproteobacteria; Myxococcales; Myxococcaceae	metabat2.71_Myxococcaceae_Contig_542429_0028_zn_binding_ADH_family_protein_K13953_ADH_propanol_preferring_EC_1.1.1.1	0	0.0493646	0.00890549	0.0705234	0	0.014997
Contig542779.15	metabat2.71	Bacteria; Proteobacteria; Deltaproteobacteria; Myxococcales; Myxococcaceae	metabat2.71_Myxococcaceae_Contig_542779_0015_ADH	0	0	0	0	0.0145787	0
Contig542971.26	metabat2.71	Bacteria; Proteobacteria; Deltaproteobacteria; Myxococcales; Myxococcaceae	metabat2.71_Myxococcaceae_Contig_542971_0026_ADH_K13979_uncharacterized_zn_type_ADH_like_protein_EC_1._._._	0	0	0	0	0.0178533	0
Contig542360.20	metabat2.71	Bacteria; Proteobacteria; Deltaproteobacteria; Myxococcales; Myxococcaceae	metabat2.71_Myxococcaceae_Contig_542360_0020_ADH_K13979_uncharacterized_zn_type_ADH_like_protein_EC_1._._._	0	0	0	0	0	0
Contig986324.8	metabat2.715	Bacteria; Proteobacteria; Deltaproteobacteria; Desulfuromonadales; Geobacteraceae; Geobacter	metabat2.715_Geobacter_Contig_986324_0008_fe_containing_ADH	0	0	0	0.00999688	0	0.0127552
Contig988505.6	metabat2.715	Bacteria; Proteobacteria; Deltaproteobacteria; Desulfuromonadales; Geobacteraceae; Geobacter	metabat2.715_Geobacter_Contig_988505_0006_NAD_dep_aldehyde_dehydrogenase_K00001_ADH_EC_1.1.1.1	0	0.109576	0.00658926	0	0	0.0110964
Contig988513.3	metabat2.715	Bacteria; Proteobacteria; Deltaproteobacteria; Desulfuromonadales; Geobacteraceae; Geobacter	metabat2.715_Geobacter_Contig_988513_0003_fe_containing_ADH_K13954_ADH_EC_1.1.1.1	0	1.00506	0	0	0.119328	0.0763342	top10
Contig989416.5	metabat2.715	Bacteria; Proteobacteria; Deltaproteobacteria; Desulfuromonadales; Geobacteraceae; Geobacter	metabat2.715_Geobacter_Contig_989416_0005_ADH	0	0	0	0	0.0163907	0
Contig985631.10	metabat2.715	Bacteria; Proteobacteria; Deltaproteobacteria; Desulfuromonadales; Geobacteraceae; Geobacter	metabat2.715_Geobacter_Contig_985631_0010_ADH_EC_1.1.1.1	0.0732774	0	0	0	0	0.0288852
Contig805185.1	metabat2.72	Bacteria; Nitrospirae; Nitrospira; Nitrospirales; Nitrospiraceae	metabat2.72_Nitrospiraceae_Contig_805185_0001_ADH_GroES_domain_containing_protein	0	0	0	0	0	0
Contig827836.3	metabat2.72	Bacteria; Nitrospirae; Nitrospira; Nitrospirales; Nitrospiraceae	metabat2.72_Nitrospiraceae_Contig_827836_0003_adhC_ADH_EC_1.1.1.2_K13979_uncharacterized_zn_type_ADH_like_protein_EC_1._._._	0	0	0	0	0	0
Contig1007030.3	metabat2.725	Bacteria; Chloroflexi	metabat2.725_Chloroflexi_Contig_1007030_0003_fe_containing_ADH	1.01091	0.084625	0.0152666	0.0100748	0	0.00642727	top10
Contig1056155.1	metabat2.725	Bacteria; Chloroflexi	metabat2.725_Chloroflexi_Contig_1056155_0001_zn_containing_ADH_K13953_ADH_propanol_preferring_EC_1.1.1.1	0.0256222	0	0.0239903	0.0158318	0	0
Contig1013476.3	metabat2.725	Bacteria; Chloroflexi	metabat2.725_Chloroflexi_Contig_1013476_0003_ADH_GroES_domain_protein	0	0	0	0	0	0
Contig992840.1	metabat2.725	Bacteria; Chloroflexi	metabat2.725_Chloroflexi_Contig_992840_0001_zn_containing_ADH	0	0	0.00992842	0	0	0
Contig23009328.1	metabat2.747	Bacteria;unclassified	metabat2.747_Bacteria_Contig_23009328_0001_ADH_GroES_domain_containing_protein	0	0.0839706	0	0	0	0	isopropanol dehydrogenase
Contig1346476.1	metabat2.747	Bacteria;unclassified	metabat2.747_Bacteria_Contig_1346476_0001_adh_ADH_acceptor_EC_1.1.99.8	0	0.0384205	0.0138623	0	0.0136847	0
Contig13312141.1	metabat2.76	Bacteria; Proteobacteria; Betaproteobacteria; Burkholderiales	metabat2.76_Burkholderiales_Contig_13312141_0001_ADH	0.00843741	0.0437911	0	0.0208537	0	0
Contig667488.2	metabat2.76	Bacteria; Proteobacteria; Betaproteobacteria; Burkholderiales	metabat2.76_Burkholderiales_Contig_667488_0002_zn_type_ADH_transmembrane_protein	0	0	0	0	0	0
Contig833305.3	metabat2.76	Bacteria; Proteobacteria; Betaproteobacteria; Burkholderiales	metabat2.76_Burkholderiales_Contig_833305_0003_zn_type_ADH_transmembrane_protein	0	0	0	0	0	0
Contig430752.7	metabat2.783	Bacteria; Proteobacteria; Deltaproteobacteria; Desulfobacterales; Desulfobacteraceae	metabat2.783_Desulfobacteraceae_Contig_430752_0007_ADH_n=1_Tax=Acidobacteriaceae_bacterium_TAA166_RepID=UPI0003B66334	0	0	0.0204084	0	0	0
Contig476119.2	metabat2.783	Bacteria; Proteobacteria; Deltaproteobacteria; Desulfobacterales; Desulfobacteraceae	metabat2.783_Desulfobacteraceae_Contig_476119_0002_ADH_K00100_EC_1.1.1._	0	0.0414512	0.00747789	0.00986969	0	0
Contig985658.1	metabat2.783	Bacteria; Proteobacteria; Deltaproteobacteria; Desulfobacterales; Desulfobacteraceae	metabat2.783_Desulfobacteraceae_Contig_985658_0001_ADH_zn_binding_domain_protein	0	0	0	0.0181252	0	0
Contig986438.1	metabat2.783	Bacteria; Proteobacteria; Deltaproteobacteria; Desulfobacterales; Desulfobacteraceae	metabat2.783_Desulfobacteraceae_Contig_986438_0001_ADH_zn_binding_domain_protein	0	0	0	0	0	0
Contig988361.7	metabat2.783	Bacteria; Proteobacteria; Deltaproteobacteria; Desulfobacterales; Desulfobacteraceae	metabat2.783_Desulfobacteraceae_Contig_988361_0007_ADH_GroES_domain_containing_protein	0	0	0	0	0	0.00609483
Contig1108743.2	metabat2.793	Bacteria; Proteobacteria; Deltaproteobacteria; Desulfobacterales; Desulfobulbaceae	metabat2.793_Desulfobulbaceae_Contig_1108743_0002_aldehyde_reductase_EC_1.1.1.21_1.1.1.2_K00002_ADH_NADP+_EC_1.1.1.2	0.00987018	0	0	0	0	0
Contig19766968.1	metabat2.793	Bacteria; Proteobacteria; Deltaproteobacteria; Desulfobacterales; Desulfobulbaceae	metabat2.793_Desulfobulbaceae_Contig_19766968_0001_ADH	0	0	0	0	0	0
Contig1061956.6	metabat2.802	Bacteria; Proteobacteria; Betaproteobacteria; Burkholderiales	metabat2.802_Burkholderiales_Contig_1061956_0006_ADH_cytochrome_c_subunit	0	0	0	0	0	0
Contig1066754.4	metabat2.802	Bacteria; Proteobacteria; Betaproteobacteria; Burkholderiales	metabat2.802_Burkholderiales_Contig_1066754_0004_fe_containing_ADH	0	0	0	0.00997118	0	0
Contig1063456.3	metabat2.802	Bacteria; Proteobacteria; Betaproteobacteria; Burkholderiales	metabat2.802_Burkholderiales_Contig_1063456_0003_zn_type_ADH_transmembrane_protein	0	0	0	0	0	0
Contig1063838.2	metabat2.802	Bacteria; Proteobacteria; Betaproteobacteria; Burkholderiales	metabat2.802_Burkholderiales_Contig_1063838_0002_zn_containing_ADH_EC_1.1.1.1	0	0.273022	0	0.0758422	0	0	isopropanol dehydrogenase
Contig1062176.13	metabat2.802	Bacteria; Proteobacteria; Betaproteobacteria; Burkholderiales	metabat2.802_Burkholderiales_Contig_1062176_0013_zn_containing_ADH_K13953_ADH_propanol_preferring_EC_1.1.1.1	0	0	0.00844486	0	0	0
Contig1063130.6	metabat2.802	Bacteria; Proteobacteria; Betaproteobacteria; Burkholderiales	metabat2.802_Burkholderiales_Contig_1063130_0006_zn_binding_ADH_K13953_ADH_propanol_preferring_EC_1.1.1.1	0	0.0456311	0	0	0	0.0138627
Contig1061981.10	metabat2.802	Bacteria; Proteobacteria; Betaproteobacteria; Burkholderiales	metabat2.802_Burkholderiales_Contig_1061981_0010_fe_containing_ADH	0	0	0	0	0	0.0358623
Contig425098.4	metabat2.850	Bacteria;Rokubacteria	metabat2.850_Rokubacteria_Contig_425098_0004_ADH	0.00904529	0	0	0	0	0
Contig430554.4	metabat2.850	Bacteria;Rokubacteria	metabat2.850_Rokubacteria_Contig_430554_0004_SG_ADH_class_IV_n=1_Tax=Saccharomonospora_glauca_K62_RepID=I1CYV1_9PSEU	0	0	0	0	0	0
Contig434507.1	metabat2.850	Bacteria;Rokubacteria	metabat2.850_Rokubacteria_Contig_434507_0001_zn_binding_ADH_EC_1.1.1.1_K13953_ADH_propanol_preferring_EC_1.1.1.1	0	0	0	0	0	0
Contig437910.4	metabat2.850	Bacteria;Rokubacteria	metabat2.850_Rokubacteria_Contig_437910_0004_zn_type_ADH_like_protein	0	0	0	0	0	0
Contig440168.3	metabat2.850	Bacteria;Rokubacteria	metabat2.850_Rokubacteria_Contig_440168_0003_zn_containing_ADH	0	0.0535865	0	0	0.0190866	0.0081398
Contig447192.3	metabat2.850	Bacteria;Rokubacteria	metabat2.850_Rokubacteria_Contig_447192_0003_zn_binding_ADH_n=1_Tax=Poribacteria_bacterium_WGA_3G_RepID=UPI0003B7A275	0	0	0.00792132	0	0	0
Contig457712.5	metabat2.850	Bacteria;Rokubacteria	metabat2.850_Rokubacteria_Contig_457712_0005_ADH_GroES_domain_containing_protein	0	0	0	0.0285205	0	0	isopropanol dehydrogenase
Contig462062.2	metabat2.850	Bacteria;Rokubacteria	metabat2.850_Rokubacteria_Contig_462062_0002_ADH	0	0	0	0	0	0
Contig478381.3	metabat2.850	Bacteria;Rokubacteria	metabat2.850_Rokubacteria_Contig_478381_0003_ADH_zn_binding_domain_containing_protein	0	0.397324	0.102398	0	0	0
Contig483953.2	metabat2.850	Bacteria;Rokubacteria	metabat2.850_Rokubacteria_Contig_483953_0002_Zn_dep_ADH_GroES_like_protein	0.0281921	0	0	0.0116131	0.0347444	0
Contig483953.3	metabat2.850	Bacteria;Rokubacteria	metabat2.850_Rokubacteria_Contig_483953_0003_zn_binding_ADH	0	0	0	0	0	0
Contig421393.4	metabat2.851	Bacteria; Acidobacteria	metabat2.851_Acidobacteria_Contig_421393_0004_ADH_K13953_ADH_propanol_preferring_EC_1.1.1.1	0	0	0.00794273	0	0	0
Contig425940.2	metabat2.851	Bacteria; Acidobacteria	metabat2.851_Acidobacteria_Contig_425940_0002_ADH_GroES_domain_containing_protein	0	0	0	0	0	0	isopropanol dehydrogenase
Contig451692.2	metabat2.851	Bacteria; Acidobacteria	metabat2.851_Acidobacteria_Contig_451692_0002_SG_ADH_zn_binding_domain_protein_n=1_Tax=Geobacter_daltonii_strain_DSM_22248_/_JCM_15807_/_FRC_32_RepID=B9M087_GEODF	0.0273725	0	0.0170861	0.157858	0	0.00719331
Contig461444.1	metabat2.851	Bacteria; Acidobacteria	metabat2.851_Acidobacteria_Contig_461444_0001_quinohemoprotein_ADH_PQQ_dep	0	0	0	0	0	0.00806026
Contig462050.2	metabat2.851	Bacteria; Acidobacteria	metabat2.851_Acidobacteria_Contig_462050_0002_SG_ADH_Fragment_n=1_Tax=Sphingomonas_sp._NP5_RepID=C9K6B7_9SPHN	0	0	0	0.016975	0	0
Contig485985.1	metabat2.851	Bacteria; Acidobacteria	metabat2.851_Acidobacteria_Contig_485985_0001_ADH_GroES_domain_containing_protein	0.0134709	0	0	0.0332943	0	0
Contig9016464.2	metabat2.851	Bacteria; Acidobacteria	metabat2.851_Acidobacteria_Contig_9016464_0002_ADH_K13953_ADH_propanol_preferring_EC_1.1.1.1	0.00852912	0	0	0	0.0157672	0.00672418
Contig9017551.2	metabat2.851	Bacteria; Acidobacteria	metabat2.851_Acidobacteria_Contig_9017551_0002_ADH_GroES_domain_containing_protein	0	0	0	0	0	0.00670596	isopropanol dehydrogenase
Contig9019382.2	metabat2.851	Bacteria; Acidobacteria	metabat2.851_Acidobacteria_Contig_9019382_0002_ADH	0.00920445	0.0477722	0	0	0	0
Contig476611.1	metabat2.854	Bacteria; Chloroflexi	metabat2.854_Chloroflexi_Contig_476611_0001_ADH	0.313872	0	0.391841	0.0775758	0	0	top10
Contig27081.2	metabat2.867	Bacteria; Planctomycetes	metabat2.867_Planctomycetes_Contig_27081_0002_ADH	0	0	0	0	0	0.00618625	isopropanol dehydrogenase
Contig29609.1	metabat2.867	Bacteria; Planctomycetes	metabat2.867_Planctomycetes_Contig_29609_0001_adhP_ADH_K13953_ADH_propanol_preferring_EC_1.1.1.1	0	0	0.00861821	0	0	0
Contig34740.3	metabat2.867	Bacteria; Planctomycetes	metabat2.867_Planctomycetes_Contig_34740_0003_ADH_GroES_like_protein	0	0	0	0.0267503	0	0
Contig37775.2	metabat2.867	Bacteria; Planctomycetes	metabat2.867_Planctomycetes_Contig_37775_0002_SG_ADH_GroES_domain_protein	0	0.08354	0	0.00994561	0.282677	0	isopropanol dehydrogenase
Contig48456.1	metabat2.867	Bacteria; Planctomycetes	metabat2.867_Planctomycetes_Contig_48456_0001_ADH	0	0	0	0	0	0
Contig6694.7	metabat2.867	Bacteria; Planctomycetes	metabat2.867_Planctomycetes_Contig_6694_0007_adhA_ADH_K13979_uncharacterized_zn_type_ADH_like_protein_EC_1._._._	0.00852912	0.0442671	0	0.0316206	0	0
Contig984992.127	metabat2.99	Bacteria; Bacteroidetes; Bacteroidia; Bacteroidales	metabat2.99_Bacteroidales_Contig_984992_0127_ADH_K08325_NADP_dep_ADH_EC_1.1._._	0	0	0	0.020202	0	0
Contig985011.75	metabat2.99	Bacteria; Bacteroidetes; Bacteroidia; Bacteroidales	metabat2.99_Bacteroidales_Contig_985011_0075_SG_alcohol_dehydrogease	0.00800693	0.0415569	0	0.0197897	0	0
Contig985100.31	metabat2.99	Bacteria; Bacteroidetes; Bacteroidia; Bacteroidales	metabat2.99_Bacteroidales_Contig_985100_0031_fe_containing_ADH	0	0	0.0079859	0	0	0

## Sheet: Sheet1
IDHs
maxbin2.0013 Acidobacteria Contig 5987 0004 ADH
maxbin2.0118 Nitrosopumilales Contig 1401842 0001 zinc-containing ADH
maxbin2.1011 Chloroflexi Contig 425858 0002 ADH
metabat2.166 Acidobacteria Contig 1262871 0009 zinc-containing ADH EC 1.1.1.1 1.1.1.2
metabat2.299 Acidobacteria Contig 420910 0013 ADH
metabat2.299 Acidobacteria Contig 425901 0007 ADH
metabat2.334 Ignavibacteria Contig 554128 0005 ADH
metabat2.370 Hyphomicrobiaceae Contig 19509 0001 ADH
metabat2.747 Bacteria Contig 23009328 0001 ADH
metabat2.802 Burkholderiales Contig 1063838 0002 zinc-containing ADH EC 1.1.1.1
metabat2.850 Rokubacteria Contig 457712 0005 ADH
metabat2.851 Acidobacteria Contig 9017551 0002 ADH
metabat2.867 Planctomycetes Contig 27081 0002 ADH
metabat2.867 Planctomycetes Contig 37775 0002 ADH
maxbin2.0908 Chloroflexi Contig 498358 0011 zinc-binding ADH
metabat2.166 Acidobacteria Contig 1260601 0006 ADH
metabat2.380 KSB1 Contig 24631736 0004 ADH
metabat2.380 KSB1 Contig 543339 0006 ADH
metabat2.851 Acidobacteria Contig 425940 0002 ADH
