# Supplementary material for: Wetland Sediments Host Diverse Microbial Taxa Capable of Cycling Alcohols
Source: Appl Environ Microbiol. 2019 May 30;85(12):e00189-19. doi: 10.1128/AEM.00189-19 (PMC6544822; doi:10.1128/AEM.00189-19)
Supplement: Supplemental file 4 [file AEM.00189-19-sd003.xlsx]

## Sheet: PFOR_RPKM
Table S3: PFOR transcript abundance (RPKM values).
PFOR_gene	RPKM_MayP7_1_1-3	RPKM_MayP8_1_1-3	RPKM_SepP7_6_1-3	RPKM_SepP8_1_1-3	RPKM_SepP7_5_10-12	RPKM_SepP8_2_10-12
Contig_1259017_4	0	0	0.00399295	0.700922	0	0
Contig_1260246_3	0.0207862	0.188795	0.00243279	0	0.00960648	0.00409685
Contig_201143_12	0.224383	0.123308	0	0.00978668	0	0.00416232
Contig_10330_1	0	0	0	0	0	0
Contig_1390712_1	0	0	0	0.0138528	0	0.0088375
Contig_31378_1	0	0	0	0	0	0
Contig_32848_2	0	0	0	0	0	0
Contig_1398328_1	0	0	0	0	0	0
Contig_43716_1	0	0.0988789	0	0	0.0440236	0
Contig_24682738_2	0	0	0	0	0	0
Contig_24682738_1	0	0	0	0	0	0.00993775
Contig_608745_1	0	0.0412413	0	0.00981972	0	0
Contig_546030_1	0	0.0412065	0	0.00327048	0.0195694	0
Contig_145213_2	0.00784679	0.0814515	0	0	0.0145058	0.0123725
Contig_145213_3	0	0	0.00647315	0.00854359	0	0
Contig_154890_1	0	0.0520457	0	0	0	0.00790575
Contig_154890_2	0	0	0.00763328	0	0	0
Contig_189373_2	0.0239597	0.0414512	0	0.00986969	0	0
Contig_192179_5	0	0	0	0.0152109	0	0.00970392
Contig_195986_1	0.0318651	0.0826919	0	0	0.0294534	0
Contig_195986_2	0	0	0	0	0	0
Contig_195986_3	0	0	0	0	0	0
Contig_24603306_1	0	0	0.0202677	0	0	0
Contig_24657863_1	0	0	0	0	0	0
Contig_26012_1	0	0	0	0	0	0.00666981
Contig_26012_2	0	0	0	0	0	0
Contig_66084_2	0	0	0	0	0	0
Contig_66084_3	0	0	0	0	0	0
Contig_66084_4	0	0	0	0	0	0
Contig_548505_3	0.0368641	0.956645	0.00493089	0.00325402	0.00486771	0.00830369
Contig_453970_1	0	0	0	0	0.0274991	0.0175912
Contig_9009257_2	0.0245212	0	0.0114797	0.0151515	0	0
Contig_499146_8	0	0	0	0	0	0
Contig_420871_11	0	0	0.00247583	0.0130709	0.0733233	0.00208467
Contig_358467_1	0	0	0	0	0	0
Contig_358467_2	0	0	0	0.00936905	0	0.00597705
Contig_358467_3	0	0	0	0	0	0
Contig_1104612_1	0	3.68559	0	0.0585036	0	0.0111968
Contig_1032615_1	0	0	0	0	0	0
Contig_18338089_1	0.00761825	0	0.00713304	0.00941453	0	0
Contig_986369_17	0	0	0	0.0133751	0	0
Contig_988340_1	0	0.0302794	0	0	0	0
Contig_995623_1	0	0	0	0.0130599	0.0195364	0
Contig_995623_2	0	0	0	0.0201496	0	0
Contig_995623_4	0	0	0	0	0	0
Contig_1327831_2	0	0	0	0	0	0
Contig_1327831_3	0	0	0	0	0	0.0173649
Contig_13299747_1	0	0	0	0	0	0.00955405
Contig_1269913_1	0.00261996	0.856669	0.0024531	0.00323772	0	0.00413105
Contig_24813570_2	0	7.22306	0	0	0	0.116722
Contig_1038486_1	0	0	0	0.0109416	0	0
Contig_1295169_1	0.0103247	0	0	0	0	0
Contig_1295169_2	0	0.038972	0	0.0092794	0	0
Contig_1295169_3	0	0	0	0	0	0
Contig_1300530_1	0	0	0	0.0440771	0	0
Contig_1325158_2	0	0	0	0	0	0
Contig_542631_29	0.00262874	0.0272869	0.00492263	0.0097457	0.0242978	0.00207245
Contig_544697_6	0	0.0396358	0	0.0283123	0.0141176	0
Contig_544697_7	0.00899346	0	0	0.011114	0	0
Contig_795669_12	0	0	0.0123479	0	0	0
Contig_805026_2	0.0102572	0	0	0	0	0.0161732
Contig_849743_3	0	0	0	0	0	0
Contig_24828849_2	0.0105681	0	0	0	0	0.0166633
Contig_795669_11	0	0.378844	0.019527	0	0	0
Contig_805026_1	0	0	0	0	0	0
Contig_815009_1	0	0.0861921	0	0	0	0
Contig_921402_1	0	0	0	0.0225511	0	0
Contig_921402_2	0	0	0	0	0	0
Contig_15501728_1	0	0	0	0	0	0
Contig_985097_12	0	0.72032	0	0.00659658	0.00493394	0.00420833
Contig_1315443_1	0.0197404	0.102455	0	0	0	0
Contig_1315443_2	0.0626178	0.0406242	0	0	0.0434088	0
Contig_24848850_3	0	0	0	0	0	0
Contig_1263659_1	0	0	0	0	0	0
Contig_1310415_1	0	0.0172384	0	0.00410454	0	0.00261852
Contig_1273406_1	0.110702	0.135189	0	0.0120709	0.018057	0
Contig_1317860_1	0	0	0	0.164136	0	0.00551114
Contig_465239_1	0	0	0.0210919	0	0.0138811	0
Contig_468989_2	0	0	0	0	0	0
Contig_15515613_2	0	0	0	0	0	0
Contig_832028_5	0.0313872	0	0	0	0	0.074235
Contig_853410_1	0	0	0.00638178	0	0	0
Contig_420266_1	0.00452917	0.0705208	0.0127221	0.0055971	0	0.00357071
Contig_420266_12	0	0.0770227	0	0	0.0137171	0
Contig_200944_5	0	0.0826919	0	0	0	0.0251218
Contig_200944_6	0	0	0	0	0	0
Contig_200944_7	0	0	0	0	0	0
Contig_421666_6	0.00793942	0.082413	0.0123896	0.0261638	0.112524	0.014605
Contig_422048_2	0	0.0412413	0	0.00981972	0	0.00626456
Contig_212073_1	0	0.084625	0	0	0	0.00642727
Contig_219821_1	0	1.20145	0.00637486	0	0	0
Contig_12551_1	0	0	0	0	0	0
Contig_1389985_1	0	3.89551	0	0	0	0
Contig_513703_1	0	0	0	0	0	0
Contig_543948_15	0	0	0.010099	0	0	0
Contig_559147_3	0	0.104314	0.0031364	0.00413958	0.0185773	0
Contig_148399_4	0	0.547062	0	0.00723655	0.0324756	0.0046166
Contig_148399_3	0	0	0	0	0	0.0133757
Contig_195120_2	0	0	0.00783683	0	0.0464185	0.00659867
Contig_24675342_1	0	3.69612	0	0.0325949	0	0
Contig_24675342_2	0	0	0	0	0.0623905	0.0266075
Contig_24675342_3	0	0	0	0	0	0
Contig_202787_4	0	0	0	0	0.014374	0.00817341
Contig_204090_1	0	0	0.0174929	0.011544	0	0
Contig_206216_6	0	1.47597	0	0	0	0
Contig_206216_7	0	0	0	0.00979492	0	0.00624874
Contig_544780_6	0.561332	1.49088	0.00246752	0.0065135	0	0.00415533
Contig_440868_1	0	0.192153	0	0.0050836	0.509509	0.00648624
Contig_245140_1	0.00338954	0	0.00634732	0.00837751	0.037596	0.010689
Contig_264133_1	0	0.269261	0	0.0320561	0	0
Contig_264133_2	0	0	0	0	0	0
Contig_264133_3	0	0	0	0	0	0.06125
Contig_141663_2	0	0	0	0	0	0
Contig_142390_1	0.00366245	0.0570256	0.0137167	0	0	0.0057748
Contig_24861207_1	0	0	0	0	0	0
Contig_301678_2	0	0	0	0	0	0
Contig_986606_1	0.0130644	1.01708	0	0.314824	0	0.0308991
Contig_985562_7	0	0	0	0	0	0
Contig_985562_8	0	0	0	0	0	0
Contig_985562_9	0	0	0	0	0.0179638	0
Contig_23003598_1	0	0.130322	0	0	0	0
Contig_985404_21	0	0.785573	0.0024863	0	0	0.00209349
Contig_1072336_1	0.00841479	0.829801	0	0.249574	0	0.00663405
Contig_1098543_1	0	0	0	0	0	0
Contig_431937_6	0	0	0	0	0	0
Contig_443575_1	0	0.203629	0	0	0	0
Contig_461866_1	0.0389419	0.16169	0	0.0288744	0.187171	0.0429814
Contig_461866_2	0	0	0	0	0	0
Contig_475065_3	0	0	0	0	0	0
Contig_493520_1	0.0152365	0.0527194	0	0.0125527	0.0187777	0
Contig_9019785_1	0.00738522	0.0383301	0	0	0	0
Contig_444111_4	0	0	0	0	0.03538	0
Contig_434155_3	0	0.0145061	0	0	0	0.00440695
Contig_451819_1	0	0	0.00443929	0.0058592	0.00876483	0
Contig_466985_3	0	0	0	0	0	0
Contig_8999989_2	0.00980849	0	0	0	0	0
Contig_461697_2	0	0.212482	0	0.0337286	0	0
